# Supplementary material for: Closely related phytoplankton species produce similar suites of dissolved organic matter
Source: Front Microbiol. 2014 Mar 28;5:111. doi: 10.3389/fmicb.2014.00111 (PMC3975126; doi:10.3389/fmicb.2014.00111)
Supplement: Supplementary file 1 [file DataSheet1.XLS]

## Sheet: MIT9313
m/z	retention time (min)		MIT9313 A	MIT9313 B	MIT9313 C
265.18	42.0345		3665408	1565696	3044864
191.129	35.5405		1773568	1324032	1548288
848.28	25.5377		969280	404736	1024512
457.227	33.5534		920768	0	950784
661.248	22.7474		754176	489280	658432
603.241	33.9314		700544	333632	492800
514.403	45.904		448000	343488	337856
445.266	41.6801		396928	298944	376320
781.281	19.7286		356544	178944	287232
1170.5	24.4556		351296	38840	323072
687.357	27.1857		343936	34560	0
308.215	28.532		341248	0	328192
452.265	33.7096		341056	73512	299840
537.23	27.6743		322240	239168	0
317.148	16.437		309184	46088	0
604.266	24.2613		291968	34216	148608
333.168	34.2341		291456	139968	259200
725.02	22.8542		288064	138240	195392
1031.59	32.61		285696	117960	230336
1028.41	26.1851		276736	0	0
317.212	39.6983		274368	70392	242560
633.275	26.306		274368	117008	251456
340.227	32.7979		256064	59416	0
843.444	22.833		256064	59416	126864
943.42	28.0226		237760	174400	286912
771.285	20.7481		237376	154048	223296
493.215	26.3461		235200	293120	0
285.215	49.8582		231616	31840	0
369.263	38.4359		229696	89160	141376
531.221	32.0222		220224	132288	238016
1006.42	19.9142		219840	234240	242176
284.1	7.98222		219008	50632	168128
261.14	16.7514		218624	144128	171520
609.213	46.7729		211968	125208	149504
155.12	22.735		206528	69784	223296
907.417	28.8238		206272	248064	177536
260.173	16.7713		204736	254976	150144
529.567	20.1012		199424	34312	108632
305.161	39.907		191296	67800	138496
538.226	32.1481		191232	162560	211776
552.258	24.2417		189056	248896	170368
514.282	13.9065		187904	150848	169088
441.215	28.1063		187136	52464	105664
559.967	17.2971		185600	131712	135232
444.798	22.413		184256	168768	124016
666.278	28.066		183040	0	0
594.273	23.4431		178688	99568	150080
830.411	28.714		178112	114888	0
408.264	33.8565		167168	53608	157568
1044.46	21.2557		165504	230016	189312
397.247	40.0653		164736	0	110712
621.276	17.8586		160832	0	0
621.407	18.5256		160576	87448	164352
320.222	35.7649		160192	0	162496
584.323	34.2858		160128	89400	84992
702.406	27.6444		154560	68040	0
362.262	35.9097		151936	169792	44848
538.277	19.3112		151360	0	95792
331.1	29.9938		151296	64000	137664
933.415	26.1822		151040	0	102016
318.214	19.0075		150976	85016	126816
262.21	29.9695		148928	201920	131456
365.212	25.2367		146944	74592	0
246.144	32.9983		145344	40656	119824
607.28	46.9752		141952	104272	0
635.274	29.8534		141952	104272	105640
465.26	38.6731		139776	153792	158784
1099.5	25.808		139072	0	0
600.34	33.2251		136192	90232	96960
299.169	32.2615		134528	0	0
365.225	36.0637		132480	0	0
218.154	31.1145		131136	109456	120232
846.426	19.6476		130248	100968	140864
1354.59	29.3541		129632	31392	0
557.277	21.0046		129136	0	0
356.247	33.7376		127768	96512	85968
232.143	22.1552		127408	0	0
322.217	34.0513		126296	88184	104976
364.256	33.7615		125128	123344	95016
350.219	30.4267		123000	0	78880
505.225	27.7102		122592	0	132352
363.213	33.3118		122296	0	84272
268.221	36.3624		122184	0	0
576.229	25.1261		119712	79736	77000
366.27	34.1238		117840	132800	92808
423.28	48.0937		114592	68640	99064
381.269	46.3992		112696	87640	60328
505.259	28.3102		112424	44080	74904
328.224	34.2902		111896	142272	70792
1464.6	23.8213		111432	70744	58840
569.266	32.8877		110400	91384	164928
424.214	24.5547		109632	0	88896
304.245	35.3072		107496	0	0
1091.42	29.7821		107472	0	62680
306.22	35.7412		104464	0	0
712.344	26.974		104360	53112	98456
675.274	31.5923		103992	79736	76552
709.419	44.9922		103104	0	56552
1367.55	27.6069		97984	56872	125632
729.41	32.1247		97176	36264	0
303.224	35.3829		97152	30328	83608
511.255	39.3926		96888	126296	0
649.279	24.0171		94696	0	0
917.417	25.0657		94648	39320	65984
741.09	28.4155		93240	98312	151680
287.223	39.8302		92464	32784	88720
384.26	37.7295		91760	0	0
606.276	23.4334		91504	0	0
189.122	30.7714		90720	0	81800
526.239	26.7691		89296	0	52624
514.407	48.1009		88904	66320	89568
198.122	29.9484		88760	42528	68000
500.248	26.8615		88040	0	78320
600.218	21.2369		87008	41624	0
265.175	40.2375		86560	0	0
428.286	40.2708		86144	100696	55160
629.279	34.5866		85920	44640	107528
791.478	24.0967		85752	33824	42504
1269.49	24.7369		85608	69416	80936
659.279	34.7763		85256	82600	56712
129.122	18.8094		85112	95536	0
1090.4	23.8757		84896	57632	93896
225.155	37.6837		84456	103904	91568
687.409	23.0744		84344	43488	63520
600.276	27.4637		84208	46448	91904
607.274	22.2092		83600	0	0
261.214	39.7063		83560	85296	101296
335.224	36.9672		83440	45400	102752
627.477	48.4065		83200	0	0
276.215	22.436		81840	42776	51472
309.209	36.8865		81400	0	50152
210.125	8.85852		81056	34624	66112
286.161	24.9017		80864	106576	94200
777.279	18.3128		80656	0	77024
237.128	34.2757		78440	69304	0
709.282	38.3748		78312	0	59448
151.151	31.8095		78016	34848	0
481.221	32.5794		77808	0	71760
700.271	28.271		77560	35144	0
922.283	22.4187		77496	33936	0
731.279	31.2375		76664	0	45720
954.22	54.0339		75344	0	0
843.413	21.7468		74560	34888	0
474.788	16.609		73496	55992	0
182.123	27.3411		73096	59736	60360
591.277	37.6899		72560	0	45736
481.267	23.5523		72000	0	64960
414.271	36.6906		71752	50064	55688
487.258	24.3822		71600	0	0
319.1	24.6501		71544	0	0
397.245	28.429		71360	0	0
551.536	45.6999		70864	0	0
591.275	35.8325		70680	0	0
572.405	44.6286		70400	44744	59080
855.489	41.211		70320	107768	84872
293.174	37.9039		70128	33280	53152
347.219	33.2618		69664	0	0
453.345	45.4361		69488	0	0
929.283	33.9193		69336	89936	130696
333.216	35.3077		69296	0	39184
664.018	23.4108		69264	0	0
716.284	23.7276		69096	0	50360
482.234	26.3251		68768	0	51664
235.157	37.1075		68744	40880	56048
518.21	16.3827		68744	201920	62112
679.271	28.8147		68632	51120	80448
524.786	12.6132		68336	0	33896
572.269	29.8236		68120	0	0
857.084	46.4663		67904	47664	51376
892.42	24.7344		67824	0	0
712.353	24.5465		66112	0	53832
344.228	31.9489		66016	0	35208
410.212	23.1942		65936	0	42312
236.052	26.0705		65912	68080	104448
871.456	29.3291		65640	0	34672
560.411	12.162		65008	96944	44720
951.486	26.6341		64944	39960	60184
616.267	26.5664		64880	48640	57512
181.122	28.855		63368	40944	0
777.284	17.8302		63288	0	0
775.273	22.8858		63152	0	51704
202.164	27.336		62952	0	0
457.27	25.7667		61656	0	0
512.315	32.8296		61528	0	0
480.275	37.061		61528	87640	72736
701.288	14.6065		60888	61736	59176
586.267	26.7954		60520	0	0
377.243	38.4599		59808	0	0
719.421	47.5376		59176	0	31696
371.804	16.3923		58992	52984	93384
297.257	43.2686		58792	80312	0
453.258	33.4891		58720	43856	0
330.212	29.3583		58368	0	0
471.213	23.261		58000	65936	35344
167.114	21.6767		57496	0	0
406.267	37.2222		57208	0	0
816.41	31.5328		56872	0	0
263.145	36.9273		56688	77360	0
458.231	32.4006		56448	62800	0
459.279	17.6011		56408	0	0
443.23	36.2781		56176	47800	0
225.157	27.3873		55936	44448	52528
362.241	21.9698		55872	0	38832
647.259	23.7002		55672	31456	68408
368.212	31.5565		55320	0	0
598.27	27.8462		55216	0	31528
187.119	32.8425		54984	0	0
244.17	12.1399		54912	54280	60112
991.42	26.6972		53936	0	30256
660.272	32.773		53168	0	68904
785.415	16.747		53112	0	35064
1195.45	30.5522		53096	0	0
693.276	24.741		53056	0	38904
415.236	36.0213		53032	0	0
317.222	39.4594		52984	51648	52048
664.271	28.9451		52736	0	0
705.248	32.8095		52336	0	0
894.276	21.1577		51144	0	60488
951.42	29.6336		51032	0	0
198.119	18.0873		50840	0	30232
461.275	45.0261		50448	32304	30368
940.414	25.392		50208	0	34472
141.119	16.2629		49840	0	58736
413.222	33.3801		49824	35832	50400
862.488	21.8089		49672	0	36656
321.226	41.0785		49376	38760	0
183.123	28.6189		48960	0	0
263.212	40.5439		48656	0	0
352.269	41.3641		48632	0	45912
482.284	40.1238		48232	0	35264
331.209	26.1487		48016	0	0
874.277	26.308		47096	45928	53808
483.182	32.5538		46512	0	30984
928.418	25.6732		46064	0	0
1158.45	31.117		45984	90384	66728
364.245	37.5245		45728	0	0
1172.5	30.2127		45344	0	0
369.242	42.3131		44456	0	52168
758.405	22.5936		44312	0	0
900.427	24.3392		44288	42376	36720
259.156	38.4305		43528	0	0
435.215	23.4623		43320	63168	51016
614.259	25.0255		42976	36360	0
253.121	22.5708		42552	59400	39480
408.265	17.6388		42136	0	42792
347.226	44.1853		42048	0	0
153.123	19.7036		41864	69688	37440
153.125	13.5852		41744	0	0
684.336	19.8836		41464	58008	43440
379.255	35.8717		40816	0	0
526.245	39.911		40392	0	0
519.226	24.6601		40136	48112	69904
575.411	21.7397		40120	0	0
989.491	23.0937		39992	57504	0
606.414	45.9786		39984	39008	38432
381.217	32.3322		39880	0	0
257.124	19.7661		39848	0	0
693.274	22.2517		39520	69920	0
258.1	21.4299		39352	37856	0
297.222	38.0225		39256	0	38384
181.115	28.0134		39088	0	0
760.286	20.8789		38824	0	0
906.221	57.9884		38720	35864	31248
1254.54	23.2873		38584	51680	59808
459.782	16.172		38096	0	0
161.143	25.5233		37600	30104	0
496.262	34.1372		37512	30776	0
670.276	22.8448		37472	0	0
742.278	25.1342		37368	54304	49616
579.281	20.1342		37304	0	51376
277.21	33.1434		37056	0	35200
659.284	34.4091		36744	0	0
231.165	22.4067		36584	0	52328
825.457	21.1925		36384	36120	0
337.223	38.1401		36024	36904	37176
351.271	16.3264		35536	0	0
546.275	19.1393		35528	62336	0
820.411	29.197		35520	279424	0
394.211	29.0879		35192	0	36888
316.221	37.9271		35160	50584	0
1190.51	21.7363		35096	0	0
901.353	37.9207		34928	0	0
935.415	21.8797		34888	55096	0
308.154	29.8982		34648	0	30304
326.222	35.6244		34488	0	33744
648.406	18.6278		34288	0	0
330.23	35.4673		34200	48656	0
454.796	22.4455		34000	0	0
199.123	20.1871		33952	33976	0
649.413	18.6692		33640	0	0
280.212	31.02		33592	68064	34000
329.22	32.2476		33512	39440	0
298.212	26.6662		33168	32848	0
588.062	27.5592		33144	0	0
801.417	15.3033		33096	0	0
393.254	39.008		33080	0	0
691.278	33.8251		33056	0	0
261.153	39.51		33016	30288	0
919.418	15.1994		32912	0	0
495.1	22.0549		32768	0	0
333.138	25.7443		32656	0	0
452.212	25.1662		32568	0	0
647.237	32.2448		32416	0	0
1174.59	31.4116		32408	0	0
597.027	27.0955		32360	0	0
189.127	28.895		32216	30208	0
579.284	21.1515		32176	0	0
891.419	25.7401		32064	0	0
903.421	21.7864		31960	0	0
443.268	24.0819		31608	0	0
903.415	22.6626		31400	0	0
1125.49	28.5799		31312	0	0
407.257	36.7624		31208	0	0
648.278	23.9094		31016	0	0
885.473	37.9705		30856	0	86992
477.247	33.6043		30848	0	0
308.225	38.6417		30560	0	0
257.214	37.4073		30520	0	0
770.281	23.7421		30480	0	0
870.415	26.8307		30376	0	0
650.282	23.9683		30192	0	0
490.175	29.348		0	30136	0
813.267	40.5108		0	30352	0
333.228	38.4818		0	30376	0
498.269	36.0353		0	30760	0
299.215	35.244		0	30792	0
635.268	18.0718		0	30832	0
239.118	21.9761		0	30888	0
335.231	37.3618		0	30984	0
689.27	26.8298		0	30992	0
650.274	26.5449		0	31184	0
378.276	36.7371		0	31240	0
801.284	26.8086		0	31264	0
649.238	30.4978		0	31352	0
449.213	29.7293		0	31408	0
275.1	26.3097		0	31432	0
339.212	33.9688		0	31456	0
331.217	36.8637		0	31576	0
323.216	36.9921		0	31584	0
455.167	23.2665		0	31720	0
477.252	34.2677		0	31736	0
982.214	62.4726		0	31760	0
554.227	27.6566		0	31992	0
471.209	23.5443		0	32048	0
288.159	21.4688		0	32096	0
455.262	46.0128		0	32104	0
602.409	22.2419		0	32240	0
905.086	19.6396		0	32360	0
252.127	28.8302		0	32368	0
333.226	42.215		0	32408	0
326.273	43.9473		0	32656	0
512.227	27.2529		0	32680	0
607.283	16.5133		0	33416	0
299.238	20.9276		0	33568	0
317.1	16.933		0	33624	0
311.224	36.9372		0	33720	0
1007.29	29.5685		0	33872	0
770.925	13.1226		0	34040	0
540.244	33.006		0	34680	0
621.249	28.4765		0	34688	0
235.17	43.2424		0	34712	0
326.215	23.4031		0	34896	0
444.79	18.1767		0	34896	0
218.169	33.2222		0	35376	0
829.41	22.9738		0	35520	0
244.129	22.563		0	35864	0
815.411	27.0111		0	35984	0
378.779	17.9016		0	35984	0
289.223	41.9945		0	36384	0
714.411	23.7024		0	36536	0
395.213	28.4788		0	37032	0
667.221	46.5074		0	37048	0
468.218	22.9651		0	37176	0
214.118	21.4437		0	37320	0
529.273	40.3116		0	37320	0
383.268	42.8868		0	37432	0
950.442	26.6068		0	37616	0
651.274	27.9084		0	37720	0
1058.51	26.7267		0	38232	0
538.221	28.8267		0	38544	0
454.211	26.7672		0	38648	0
468.263	32.6136		0	38720	0
546.226	23.7532		0	39520	0
688.436	33.404		0	39768	0
1222.54	22.0045		0	39800	0
320.25	36.3222		0	40104	0
852.279	26.0257		0	40152	0
640.277	28.6231		0	41096	0
1038.4	24.3803		0	41848	0
920.351	24.2592		0	42592	0
263.214	41.1638		0	43360	0
276.219	41.9953		0	44056	0
733.282	25.6326		0	44232	0
678.02	29.3337		0	44248	0
264.218	42.1171		0	44760	0
1159.32	26.4885		0	45616	0
277.218	41.6554		0	46720	0
641.242	34.0523		0	46864	0
363.225	38.7346		0	47152	0
482.27	36.6558		0	47912	0
341.243	38.4483		0	48416	0
308.221	39.1256		0	49840	0
623.271	23.6739		0	50880	0
235.143	35.882		0	51136	0
1048.4	12.9191		0	51688	0
255.148	36.7878		0	52160	0
921.427	19.9833		0	52256	0
406.212	17.494		0	52272	0
255.141	40.2364		0	52352	0
146.142	2.61344		0	52352	0
958.485	20.3023		0	52600	0
408.261	35.1636		0	52776	0
717.282	28.3633		0	52864	0
257.153	38.4821		0	55056	0
981.418	29.3402		0	55256	0
809.408	24.102		0	55520	0
804.414	22.6226		0	56432	0
781.272	29.8341		0	57224	0
512.272	32.9493		0	57672	0
594.272	23.0929		0	58656	0
394.215	27.079		0	58664	0
900.418	28.4904		0	59776	0
230.176	35.5756		0	60024	0
206.128	25.8908		0	60976	0
253.133	29.5577		0	61096	0
413.224	35.1587		0	61336	0
709.276	25.3424		0	63696	0
401.241	32.5636		0	66104	0
255.171	41.5097		0	66344	0
236.181	43.2427		0	69120	0
264.211	25.8904		0	70384	0
391.215	33.854		0	71096	0
239.126	29.2952		0	71512	0
615.239	32.2339		0	71824	0
570.255	26.5233		0	74936	0
284.227	41.0865		0	80160	0
466.435	44.0613		0	81576	0
351.232	43.2882		0	82056	0
275.21	34.7268		0	83560	0
352.263	26.7738		0	84128	0
397.277	45.5259		0	92416	0
464.217	31.7527		0	106224	0
846.014	24.0483		0	140160	0
403.248	41.3703		0	162368	0
262.15	25.3587		0	176768	0
423.211	29.0605		0	215296	0
1074.18	48.8047		0	229056	0
435.252	33.7295		0	351872	0
866.414	24.77		0	1083392	0
339.271	45.7185		0	0	30024
302.223	39.1296		0	44664	30368
331.152	23.986		0	0	30392
1077.4	28.2477		0	41072	30960
519.488	20.1745		0	0	33688
447.218	35.7832		0	0	33944
295.176	36.5526		0	0	34768
1220.59	25.3613		0	0	37048
572.271	22.474		0	0	39464
658.345	27.1354		0	0	40992
309.211	33.245		0	0	41408
349.226	37.7352		0	0	41472
325.21	26.4421		0	0	43104
239.128	27.3194		0	0	43464
313.229	20.7258		0	0	46472
936.418	15.2807		0	0	50328
398.261	38.5728		0	0	50360
604.267	23.0684		0	0	50704
372.256	17.0271		0	0	50728
333.239	41.7495		0	0	51344
509.222	25.8351		0	54960	51464
304.216	29.4606		0	0	51568
711.26	23.9795		0	0	51672
203.119	35.1497		0	0	51976
334.223	34.1603		0	0	52208
450.279	41.1252		0	0	52720
355.239	32.9953		0	0	53584
321.215	36.373		0	0	54504
826.479	21.2466		0	0	55352
633.277	17.749		0	0	55504
286.213	29.7477		0	0	55504
820.478	33.9317		0	0	56312
913.447	38.3427		0	0	57488
918.354	22.9448		0	0	57704
602.34	33.9265		0	0	57992
613.232	24.8071		0	0	58200
455.219	20.1923		0	0	60248
726.271	30.2123		0	0	60624
448.25	29.4559		0	0	62680
593.012	21.5275		0	0	62872
457.276	41.4958		0	0	63544
345.221	34.0367		0	0	64000
450.324	39.6988		0	0	64376
818.455	26.0197		0	0	64704
344.23	19.0586		0	64240	64928
483.222	23.582		0	0	65136
681.235	26.785		0	0	66456
375.223	35.5437		0	0	66792
608.263	22.8334		0	0	66792
237.14	32.5656		0	0	68144
338.17	29.034		0	0	69040
229.153	35.5526		0	0	69112
452.767	17.6333		0	0	69112
303.215	40.1074		0	0	70176
384.251	39.9275		0	0	70328
1174.5	27.5361		0	59088	70496
363.212	34.0911		0	0	71224
230.152	32.1769		0	0	71680
1207.5	25.5738		0	0	72392
296.226	39.2726		0	0	72912
231.135	31.8866		0	0	73480
617.26	32.3204		0	0	73896
484.225	27.2819		0	0	74560
1084.48	22.4856		0	0	74832
540.275	33.9693		0	0	75488
942.425	27.1789		0	0	76208
337.22	28.2088		0	0	77176
458.224	22.4185		0	0	77952
634.274	29.0961		0	0	78304
494.158	27.5627		0	0	80536
689.082	50.5985		0	0	80688
271.211	36.6382		0	0	81496
261.217	38.6082		0	0	82160
540.229	27.9741		0	0	84576
414.25	37.9119		0	0	85872
358.243	23.705		0	0	86272
247.135	31.0191		0	0	88608
445.232	39.015		0	0	89728
237.122	28.395		0	95568	90392
980.221	62.1039		0	0	90816
351.215	34.4717		0	0	90952
452.264	34.0169		0	0	91896
495.217	24.1615		0	0	92960
319.222	40.021		0	0	95448
288.217	32.4048		0	0	96064
596.26	27.9526		0	0	96560
395.211	30.374		0	0	97080
693.421	47.154		0	0	99336
340.221	33.7468		0	0	103248
927.417	26.0522		0	0	104536
248.175	31.8521		0	0	107496
700.409	29.9975		0	0	112560
907.429	17.3961		0	0	113024
508.231	27.5601		0	0	117136
234.121	19.74		0	0	118016
265.213	43.9077		0	0	119120
1123.5	23.3423		0	0	121528
385.264	18.7409		0	0	127000
624.406	36.3583		0	0	127672
1068.5	21.4003		0	0	129048
251.135	34.764		0	0	129888
230.167	30.4941		0	0	130024
225.155	31.3638		0	0	130184
919.417	15.8082		0	0	138688
613.354	19.4417		0	0	140992
1026.49	26.4848		0	0	142208
307.223	39.1573		0	49288	151680
446.213	28.2901		0	0	152768
730.41	22.2014		0	0	153152
361.222	27.3604		0	0	154368
951.282	19.3762		0	0	157248
719.262	30.8035		0	0	164544
1017.44	26.3756		0	0	167424
319.209	33.0392		0	0	170176
676.274	32.1151		0	0	174080
725.272	28.5571		0	0	181056
981.219	62.0966		0	0	184960
253.132	23.7571		0	0	191168
885.419	26.0567		0	0	192512
806.265	22.6725		0	0	295936
258.215	40.6677		0	0	301568
484.244	23.1307		0	0	315840
407.211	29.9946		0	0	323968
449.239	32.1498		0	0	339520
572.273	22.2354		0	0	408704
316.265	43.3899		0	0	528960
320.256	27.2533		0	0	530368
414.213	24.4568		0	0	599552

## Sheet: MIT9301
m/z	retention time (min)		MIT9301 A	MIT9301 B	MIT9301 C
265.18	42.0345		4338688	2225664	4699648
848.28	25.5377		3763712	1587712	3260416
191.129	35.5405		1977344	1573888	2214912
1068.5	21.4003		1491968	1107456	1365504
316.265	43.3899		826432	417280	825664
661.248	22.7474		219840	408448	768192
364.256	33.7615		844032	649216	761152
531.221	32.0222		224384	499328	583488
257.157	39.9253		201216	327168	505792
246.144	32.9983		797632	0	488576
352.269	41.3641		499904	236992	436544
202.135	28.9321		35088	490304	413888
457.227	33.5534		381632	115704	395648
1044.46	21.2557		392512	226688	393920
356.23	33.3553		1070080	78648	391616
943.42	28.0226		227136	226688	384384
407.211	29.9946		393152	276160	384192
414.213	24.4568		115536	137792	374848
236.052	26.0705		433216	186496	365440
565.263	32.0152		48920	317504	356800
484.244	23.1307		315072	273088	335104
918.354	22.9448		370112	65936	333120
258.215	40.6677		220096	282752	321216
267.207	43.2326		346688	137472	316736
982.224	62.1169		397824	165440	316608
776.284	18.2894		110936	206400	314944
917.417	25.0657		328512	269888	311360
284.1	7.98222		263744	123096	306176
320.256	27.2533		300672	216000	297088
700.409	29.9975		180160	142848	291072
231.135	31.8866		253504	77160	291072
401.26	36.6592		267776	0	286208
424.214	24.5547		401920	176960	276992
372.256	17.0271		246912	199296	254784
885.473	37.9705		359424	149888	247360
474.224	28.2943		167680	72832	244608
308.215	28.532		290368	207104	241344
1091.42	29.7821		81232	120392	238208
455.219	20.1923		439744	91344	226688
529.282	43.9182		291968	66224	225088
633.275	26.306		170624	84400	225024
495.152	22.274		259392	190912	222848
676.274	32.1151		406080	137920	213248
423.28	48.0937		55928	152384	209216
344.228	31.9489		203456	133888	207872
262.21	29.9695		154752	72152	203968
866.414	24.77		219328	51344	195584
317.1	16.933		229120	60240	193344
135.121	29.1548		234176	146304	190656
264.211	25.8904		0	41096	188352
239.128	27.3194		246400	110632	186176
972.492	28.5806		161920	152256	182336
1031.59	32.61		56096	0	181632
569.266	32.8877		277632	128864	179328
815.411	27.0111		245568	77232	174720
237.122	28.395		184000	125344	167808
519.26	29.6943		152064	151040	167488
363.212	34.0911		73632	98192	166400
689.082	50.5985		86184	87432	166400
572.273	22.2354		336640	170816	163904
235.13	28.8615		97440	0	162368
331.162	27.2291		121176	152576	161024
616.267	26.5664		101776	82040	159360
466.435	44.0613		518464	0	159168
219.12	33.2672		157696	82160	157568
860.418	27.3461		116800	114760	151360
482.27	36.6558		359808	0	150592
244.15	23.7675		101408	98704	148864
210.125	8.85852		107056	61408	147648
446.213	28.2901		138496	111744	146880
933.415	26.1822		117968	69392	146688
820.411	29.197		144768	90704	138880
871.456	29.3291		168640	63392	134848
782.285	25.112		195328	64872	131456
229.146	34.383		0	89984	131264
952.416	24.049		72936	76424	131264
519.265	29.3379		47792	92080	129704
1222.54	22.0045		44024	65072	128272
684.339	30.0476		166016	73768	128152
631.258	34.6626		171904	61544	127392
871.429	23.6052		104064	121600	122080
415.262	35.6726		77208	79720	122016
692.252	34.8208		187840	0	121224
674.417	41.0521		45640	99472	120408
344.23	19.0586		90080	58168	120024
600.272	25.2423		185216	0	119608
921.427	19.9833		173888	0	118992
309.1	24.0395		49112	124280	118504
266.078	22.7427		68232	72504	116408
197.148	35.5495		206656	65840	115800
352.263	26.7738		75648	78656	115360
448.25	29.4559		63592	85200	114832
659.279	34.7763		125400	76160	114552
356.247	33.7376		84344	91144	114184
191.136	32.2539		0	137856	113848
549.275	23.9899		156672	65344	113792
815.41	17.6424		83096	58128	113656
321.214	31.2759		0	48952	112344
1299.59	21.1688		45208	37088	111952
820.478	33.9317		95512	136192	111912
700.271	28.271		94880	54896	111320
225.157	27.3873		387584	40368	110144
1170.5	24.4556		99160	98048	108512
298.227	46.416		64224	0	107848
894.276	21.1577		111832	128392	107368
300.218	30.4648		98640	98312	107200
317.211	35.5585		97480	85024	106704
1123.5	23.3423		109816	98648	104872
1065.49	24.8474		150848	78856	104296
775.273	22.8858		0	65712	102648
376.222	28.1419		240192	43776	101448
319.1	24.6501		38968	0	101224
1174.5	27.5361		0	82200	101008
342.22	19.6183		76216	0	100952
621.407	18.5256		143872	122256	100656
395.213	28.4788		47208	53144	99752
307.151	29.3917		47272	78880	98984
493.1	24.5781		205312	0	98560
273.209	33.6212		146880	0	97904
341.242	41.7715		107728	0	96632
1194.49	24.1972		71232	54880	95288
709.282	38.3748		98488	64152	95120
607.283	16.5133		71072	0	94696
265.213	43.9077		103456	69264	92880
566.249	36.1219		183296	0	92496
192.162	30.6861		55552	79000	92272
647.259	23.7002		85040	50744	92144
381.269	46.3992		190848	0	91112
468.789	15.2586		55448	35408	90872
209.131	24.4885		32024	47360	90776
480.275	37.061		213376	64200	90480
628.271	26.9194		92224	81888	89448
286.161	24.9017		72208	56456	88856
247.135	31.0191		97072	52216	88832
237.14	32.5656		67392	63384	86520
487.258	36.6609		89776	54712	86152
330.23	35.4673		77736	0	86064
742.278	25.1342		103304	36600	85480
1075.5	18.5391		0	33752	85328
919.417	15.8082		98160	33752	84512
225.155	37.6837		135552	0	84360
351.215	34.4717		65624	0	84360
741.09	28.4155		0	111680	84192
590.276	22.7519		61720	32264	82664
466.268	35.1878		51000	65576	82400
1480.65	28.4415		112832	30008	81424
885.419	26.0567		152128	105456	81296
604.271	25.5787		64416	40160	81088
696.363	21.9306		84544	0	80376
643.43	19.831		69264	40912	79536
395.211	30.374		111624	35632	78984
263.143	37.4907		76432	54592	78728
600.276	27.4637		45944	41320	78648
645.276	31.7369		148416	0	78408
512.403	40.6945		128072	0	78296
632.27	25.7697		0	73872	78120
519.226	24.6601		170368	38832	77712
229.153	35.5526		44424	0	77616
729.41	32.1247		34136	68392	76984
716.351	28.3299		100888	45840	76472
929.422	25.6344		84784	41208	76296
196.128	6.56417		38128	31360	75800
388.069	18.2273		41544	81368	75544
363.213	33.3118		80592	62360	75304
248.175	31.8521		71984	73008	75232
325.148	21.5435		67928	302720	75224
774.281	24.0233		74584	37712	73936
361.231	44.5456		0	43872	73248
243.128	32.8005		95352	0	72816
623.271	23.6739		50464	34992	72552
196.121	5.82388		58088	36672	71904
868.349	32.6434		56120	0	71392
584.323	34.2858		49416	59152	71040
318.214	19.0075		50400	0	70808
413.224	35.1587		94672	0	70616
714.411	23.7024		71408	58392	70536
634.274	29.0961		109456	0	70504
583.233	29.227		49952	0	69944
148.124	9.31409		42976	50048	69904
319.222	40.021		54704	40784	69848
320.222	35.7649		30368	0	69752
260.173	16.7713		93560	0	69504
153.12	22.4149		88432	0	69240
384.251	39.9275		100544	57632	68880
602.409	22.2419		88840	38616	68848
292.213	32.5242		137664	30104	68784
972.998	28.6124		94560	44184	68400
1074.18	48.8047		89952	0	68320
335.159	33.5585		0	56184	67960
1354.59	29.3541		0	84040	67920
733.282	25.6326		0	68016	67232
950.442	26.6068		81944	51488	67104
792.012	23.1573		56512	75344	66632
307.223	39.1573		101896	72320	66320
307.247	43.7644		71336	36056	66128
481.221	32.5794		0	76368	65848
726.271	30.2123		63536	37992	65784
209.132	25.6335		55240	0	65640
852.279	26.0257		72744	38352	65376
318.218	29.8594		32456	0	65136
483.274	44.6264		90960	46744	65072
759.417	22.5551		46544	40824	64808
317.222	39.4594		82808	43080	63256
271.209	31.5363		66008	54840	63176
1118.44	31.2164		38496	42080	63080
649.279	24.0171		121080	54592	62472
279.21	34.3003		54088	46744	62248
900.427	24.3392		80560	32032	62184
874.277	26.308		42088	43768	62160
271.1	13.7302		81760	44928	61992
604.266	24.2613		36768	0	61768
610.276	21.2845		67096	52352	61712
443.233	27.224		125008	0	61448
271.208	34.24		31296	0	61064
529.273	40.3116		48080	0	61000
257.1	28.673		47000	40472	60808
1192.58	19.3374		0	72704	60664
291.215	43.8835		38152	55424	60584
594.272	23.0929		73576	0	60320
1076.51	15.7269		70520	0	59872
746.404	26.7767		35576	42256	59464
231.165	22.4067		51248	37400	59432
328.269	37.7149		0	0	59112
482.223	32.5748		92864	0	59080
619.274	27.6588		72760	51968	59048
632.279	18.8797		56208	42008	58952
693.281	27.7057		35192	33704	58856
498.272	36.27		65064	33168	58784
862.009	24.8883		53248	40104	58568
363.218	32.1479		57488	67408	58280
950.364	24.4958		37872	64776	58232
322.217	34.0513		339520	43136	58208
396.235	38.0777		49032	0	57912
561.232	32.2922		44976	44056	57856
396.258	39.7906		52712	0	57648
495.4	49.5503		35072	0	57312
725.272	28.5571		134272	74376	57208
872.42	18.4784		68328	52352	57056
256.153	21.9797		88096	0	56840
1254.54	23.2873		85424	0	56832
189.122	30.7714		52312	40320	56648
239.131	25.9794		87552	0	56640
746.859	13.3988		63176	86784	56632
345.221	40.4049		0	70832	56232
323.216	35.2331		96232	0	56040
1194.4	29.9096		51776	46416	56000
335.231	37.3618		0	261248	55968
781.088	45.7455		54888	36232	55768
235.17	43.2424		40912	50584	55752
210.12	25.1649		96184	43792	55696
459.223	25.0479		0	34464	55688
913.447	38.3427		35600	0	55656
818.455	26.0197		50904	53728	55640
650.407	21.1973		50320	32712	55488
532.277	17.9496		63496	0	55480
173.118	12.521		36472	60888	55432
204.157	24.6084		55912	0	55200
467.9	12.6441		0	51696	55072
462.228	33.3067		80944	0	54864
771.333	25.2464		0	0	54664
361.222	27.3604		59912	45568	54312
1128.18	52.5834		79016	0	54232
602.34	33.9265		49600	38472	54208
245.133	36.2371		81896	0	54168
570.022	23.9458		61080	51336	54000
253.121	22.5708		0	36936	53944
980.343	29.2896		30576	0	53872
737.479	46.0977		63688	0	53856
951.486	26.6341		52888	40184	53816
206.128	25.8908		111968	0	53736
505.259	28.3102		47152	49240	53680
339.212	33.9688		0	0	53520
331.152	23.986		91168	41744	53448
236.175	30.3227		72048	0	53232
506.155	29.5833		84232	48136	53208
503.227	26.3917		43608	0	52824
1172.5	18.0108		46864	50544	52720
556.251	27.6377		83880	0	52328
314.1	31.7951		67784	53136	51952
684.336	19.8836		0	44760	51840
376.271	42.0363		49640	41240	51744
905.086	19.6396		48720	32200	51376
1006.42	19.9142		197824	122336	51336
296.226	39.2726		50128	52712	51328
318.154	32.7979		64984	0	51280
769.286	42.7256		54752	53520	50984
245.137	31.0142		30416	0	50904
183.135	30.0817		0	0	50872
349.226	37.7352		0	47288	50816
637.279	21.6116		60408	52840	50648
161.118	39.5337		49208	0	50128
357.28	43.838		0	38376	50096
323.23	41.2383		0	0	50024
567.28	36.4452		69632	0	49816
454.211	26.7672		36328	0	49616
396.232	37.3418		50928	0	49496
331.207	35.3361		50624	0	49344
679.275	27.7119		0	41600	49264
267.21	34.129		0	33128	49144
251.161	40.2941		44432	0	49088
317.212	39.6983		37936	37832	48632
809.08	50.1353		66048	0	48408
413.211	29.1343		0	30232	48328
627.403	28.0383		0	70960	48016
540.275	33.9693		34272	38392	47768
513.225	31.051		0	0	47640
650.274	26.5449		101936	44528	47632
403.248	41.3703		63496	0	47520
398.264	36.6795		53400	0	47320
441.215	28.1063		89112	0	46920
213.152	36.108		61784	0	46800
791.008	18.4563		59168	30640	46464
530.281	19.3386		0	57288	46448
770.925	13.1226		85408	0	46288
624.406	36.3583		0	0	46160
383.268	42.8868		40376	31400	46152
694.275	32.2049		56280	0	46136
378.276	36.7371		0	49944	46048
155.12	22.735		35400	35192	45496
390.216	23.0671		52344	0	45384
528.242	32.2188		78216	0	45192
380.259	32.0996		46256	42664	45104
636.275	29.2722		0	31792	45072
673.234	31.0012		38424	68384	44688
919.284	20.4538		0	53960	44608
597.277	25.1586		34272	54184	44088
181.122	28.855		33160	0	44080
919.285	16.2222		59960	39296	44032
658.345	27.1354		86264	33432	44000
1273.5	31.1181		63056	0	43952
687.357	27.1857		86760	0	43896
980.221	62.1039		44936	45920	43824
615.239	32.2339		34248	39960	43600
760.404	21.2458		42280	36072	43400
936.439	25.8205		36808	34280	43216
321.217	35.9429		61640	0	43144
1106.49	27.0448		53328	0	43080
629.281	36.5396		64480	0	42760
602.266	28.193		61104	0	42648
621.249	28.4765		51392	0	42560
277.219	38.0531		63912	0	42536
214.118	21.4437		60504	0	42392
753.336	26.6271		48320	0	42024
442.221	30.8185		59792	31936	41952
651.254	25.2134		36984	0	41880
991.352	28.1294		62040	37280	41856
735.279	26.1632		0	87888	41840
304.221	31.819		35888	538432	41584
493.222	32.0643		0	0	41536
301.221	25.1722		55680	0	41480
614.259	25.0255		85952	0	41456
239.126	29.2952		32472	0	41432
211.135	28.3147		44984	0	41424
769.34	25.1812		44392	0	41400
723.281	33.8106		0	39408	41168
801.284	26.8086		0	0	41136
391.22	24.2054		45832	113768	41056
230.152	32.1769		76360	0	41048
164.166	21.6774		40264	35656	40960
244.119	2.0969		0	0	40792
843.444	22.833		46304	47792	40776
241.137	26.5593		115112	0	40720
275.1	29.4236		38560	57256	40504
572.405	44.6286		34392	55992	40496
679.271	28.8147		0	0	40040
497.235	35.3301		0	0	40016
115.157	13.4071		0	0	39032
479.221	31.7415		76184	0	38976
309.209	36.8865		0	47872	38848
293.213	38.6349		65264	0	38656
458.224	22.4185		0	0	38160
302.15	32.4785		41832	0	37928
141.119	16.2629		84920	39328	37864
519.488	20.1745		59088	35336	37696
959.422	23.2258		73816	0	37544
287.212	34.0608		73896	0	37472
292.221	44.2571		0	54960	37416
375.223	35.5437		31264	48976	37288
374.794	16.5809		37168	31072	37200
598.27	27.8462		0	42416	37000
641.242	34.0523		62272	0	36920
230.176	35.5756		44056	0	36768
349.222	35.3657		42728	68136	36672
650.27	26.2156		62536	0	36664
346.224	34.3868		31016	0	36640
579.281	20.1342		0	33104	36456
449.213	29.7293		0	0	36248
1134.4	27.1036		0	44560	36040
235.058	19.5804		0	0	35960
335.22	30.0361		0	0	35808
333.168	34.2341		0	137984	35672
745.337	20.9809		42176	0	35472
791.282	20.6485		0	39792	35432
600.26	24.1025		0	79000	35408
607.28	46.9752		32072	69808	35368
285.215	49.8582		0	0	35344
412.237	40.7366		0	0	35304
426.222	25.857		0	37752	35072
351.215	24.8488		0	60040	35064
297.222	38.0225		0	0	35064
472.4	48.1204		35200	34448	35000
429.268	22.6529		0	31144	34968
414.271	36.6906		53968	0	34920
255.171	41.5097		39088	0	34872
368.247	37.5517		0	0	34768
1084.48	22.4856		0	52112	34720
474.788	16.609		36368	0	34320
531.249	32.5385		48424	0	34296
711.26	23.9795		31728	0	34240
664.274	26.9636		0	0	34192
696.276	27.3465		55184	0	34168
251.135	34.764		0	0	34000
645.281	33.5387		0	53136	33896
992.941	25.9506		0	0	33688
369.242	42.3131		62464	0	33568
558.263	23.3401		80208	0	33552
1077.4	28.2477		37152	0	33472
170.12	25.0999		0	0	33400
907.417	28.8238		0	0	33328
572.27	25.8504		30344	0	33296
572.271	22.474		44888	34192	33200
171.121	22.4033		35592	0	33064
288.159	21.4688		41888	0	33008
178.168	25.5115		0	99184	32992
385.279	41.8891		0	0	32832
332.234	31.1074		0	34712	32768
397.247	40.0653		0	0	32600
363.216	30.6907		86360	0	32576
806.265	22.6725		0	33120	32520
781.281	19.7286		0	33120	32520
346.1	22.2785		35544	0	32496
569.229	30.3623		0	0	32440
298.212	26.6662		46912	0	32432
665.272	28.7188		48184	0	32328
501.267	33.6511		0	69480	31856
421.259	41.6311		32512	0	31752
245.173	35.3088		0	0	31752
719.262	30.8035		42824	0	31464
522.365	41.8498		32248	37872	31344
904.288	17.0488		35072	0	31240
404.219	25.6742		0	0	31144
564.243	30.588		52120	0	31120
261.14	16.7514		0	39312	31048
343.221	29.5341		31808	0	31032
305.215	35.231		0	0	31032
223.111	11.9529		34480	0	30936
652.278	32.2758		0	66272	30704
364.235	38.914		0	35952	30672
455.167	23.2665		0	0	30608
169.137	32.1355		30176	0	30576
918.346	15.2311		0	41040	30432
327.211	31.6041		0	0	30344
981.219	62.0966		0	0	30336
737.266	30.3214		0	0	30240
633.277	17.749		0	76792	30192
470.231	28.815		0	0	30176
331.21	34.1005		30656	87928	30160
397.268	41.3882		0	0	30040
462.259	36.0499		31064	0	30024
306.216	27.8558		0	248960	0
267.204	30.4386		0	178752	0
365.213	33.1669		0	161216	0
1055.19	66.5722		0	152000	0
1017.44	26.3756		0	141184	0
311.222	37.2693		0	127496	0
259.223	39.4763		0	106064	0
313.158	31.8008		0	100416	0
287.21	35.4043		0	88656	0
785.415	16.747		0	84248	0
218.154	31.1145		0	77088	0
888.412	25.3032		0	75960	0
528.282	39.4814		0	75440	0
269.138	26.9029		0	74472	0
495.431	44.6909		0	68688	0
530.013	22.7783		0	67064	0
344.247	39.3105		0	66264	0
410.266	34.1942		0	65608	0
953.366	26.4831		0	65504	0
288.217	32.4048		0	65088	0
410.27	36.0519		0	63432	0
452.265	33.7096		0	61840	0
424.279	40.1057		0	61648	0
858.413	16.9197		0	61408	0
225.155	31.3638		0	60032	0
234.121	19.74		0	58624	0
482.155	29.1586		0	58168	0
350.219	30.4267		0	57864	0
1464.6	23.8213		0	57336	0
452.767	17.6333		0	57016	0
791.478	24.0967		40368	57000	0
198.142	27.3487		33256	56472	0
473.235	32.7874		0	55656	0
287.223	39.8302		0	55600	0
908.478	34.1118		0	55240	0
653.227	40.3595		0	54696	0
1067.4	20.5809		67816	54600	0
514.407	48.1009		0	54392	0
244.129	22.563		0	54016	0
711.408	20.437		0	54000	0
366.27	34.1238		0	53800	0
185.152	30.58		33888	53696	0
414.25	37.9119		0	53688	0
445.232	39.015		0	53176	0
363.225	38.7346		48328	53128	0
304.216	29.4606		0	52792	0
859.281	24.9131		0	52408	0
601.228	21.1936		0	52320	0
374.222	36.4577		0	52064	0
702.426	25.6902		0	51056	0
939.488	26.0945		0	50976	0
335.253	42.1167		0	50944	0
331.157	32.777		0	50424	0
656.226	46.9482		0	49568	0
326.215	23.4031		63192	48312	0
819.476	28.0275		0	47568	0
335.15	21.5796		0	47320	0
449.239	32.1498		32576	46632	0
712.344	26.974		0	46168	0
209.159	38.3453		0	46072	0
374.282	43.9303		0	45504	0
333.239	41.7495		0	44080	0
927.417	26.0522		0	43448	0
731.279	31.2375		0	43232	0
675.274	31.5923		0	42960	0
772.359	20.6195		0	42832	0
331.162	27.9517		0	42664	0
334.225	33.7183		0	42480	0
323.265	43.5152		0	42256	0
335.23	38.3909		30248	41760	0
900.418	25.1334		0	41632	0
936.418	15.2807		0	41528	0
408.246	33.5746		0	41352	0
826.479	21.2466		0	41192	0
317.166	36.6454		0	41040	0
334.223	34.1603		0	40880	0
385.264	18.7409		0	40120	0
609.282	45.6248		0	40080	0
292.154	13.5652		33736	40016	0
601.272	23.1732		0	40008	0
368.249	34.7382		0	40000	0
237.128	34.2757		0	39888	0
863.364	27.7831		0	39840	0
862.488	21.8089		0	39776	0
347.209	27.3615		0	39688	0
392.219	24.1011		0	39496	0
512.271	36.4383		0	39056	0
461.275	45.0261		30480	39000	0
324.221	33.9892		0	38880	0
681.235	26.785		0	38424	0
632.41	35.0697		0	38216	0
286.213	29.7477		0	38016	0
362.241	21.9698		0	37248	0
455.262	46.0128		0	37192	0
362.262	35.9097		0	36792	0
386.27	39.063		0	36768	0
276.215	22.436		0	36624	0
182.123	27.3411		0	36368	0
540.244	33.006		0	36168	0
295.176	36.5526		0	35712	0
458.284	44.0316		0	35648	0
398.249	38.1305		0	35472	0
844.48	14.1077		0	35448	0
742.281	16.4319		0	35144	0
940.414	25.392		0	34536	0
367.212	31.5558		0	34376	0
536.264	20.689		0	34360	0
378.214	28.4827		0	34296	0
416.175	27.4132		0	34136	0
450.279	41.1252		0	34120	0
993.422	24.0307		0	34080	0
582.253	29.1737		0	33904	0
615.091	49.2778		0	33704	0
317.158	45.0887		0	33704	0
296.225	38.4515		0	33600	0
712.353	24.5465		0	33584	0
524.786	12.6132		0	33536	0
883.221	51.8646		0	32912	0
471.213	23.261		0	32864	0
363.229	34.5114		0	32808	0
600.266	22.2515		0	32552	0
1067.4	18.9069		0	32392	0
906.221	57.9884		0	32376	0
1207.5	25.5738		0	32304	0
338.17	29.034		0	32272	0
408.251	33.3633		0	32016	0
509.1	32.8704		0	31832	0
964.503	29.1414		0	31808	0
540.229	27.9741		0	31704	0
447.218	35.7832		0	31344	0
542.259	28.0568		0	31240	0
673.268	27.7159		0	31224	0
564.278	22.0326		52584	31184	0
482.234	26.3251		0	31128	0
655.415	45.7758		0	31112	0
602.405	22.5787		0	30960	0
627.272	35.2739		0	30712	0
335.221	37.1527		0	30600	0
518.21	16.3827		0	30512	0
599.276	29.0373		0	30344	0
449.212	23.9763		41144	30080	0
465.26	38.6731		0	30064	0
627.477	48.4065		232256	0	0
197.127	25.492		196288	0	0
330.159	34.8185		131648	0	0
452.269	41.3789		118768	0	0
275.1	37.1643		97776	0	0
571.23	30.9482		88784	0	0
743.281	22.0183		86496	0	0
647.261	31.5729		79440	0	0
623.282	13.7202		75992	0	0
227.128	27.2634		75768	0	0
257.15	35.0755		74840	0	0
777.283	30.0984		74600	0	0
327.216	30.3672		72120	0	0
319.209	35.1883		66336	0	0
329.157	31.0774		64552	0	0
331.225	39.9091		64352	0	0
633.256	28.4726		63984	0	0
618.273	32.2609		63104	0	0
403.265	28.3684		62640	0	0
658.228	47.5436		61312	0	0
365.244	42.1918		61296	0	0
708.35	30.6565		61232	0	0
258.1	21.4299		61080	0	0
384.219	31.6048		60232	0	0
725.02	22.8542		58264	0	0
483.222	30.573		57904	0	0
1024.39	26.8033		55792	0	0
303.1	37.1301		55784	0	0
596.342	29.4775		55712	0	0
350.145	29.0635		55712	0	0
291.219	37.6979		55504	0	0
299.218	33.0536		55240	0	0
593.012	21.5275		55200	0	0
617.248	29.267		54088	0	0
233.13	32.0415		53856	0	0
275.221	38.7222		53744	0	0
409.244	38.9968		53552	0	0
301.215	39.4375		51648	0	0
703.279	33.4199		51216	0	0
645.252	32.9384		51136	0	0
321.225	39.3814		50816	0	0
982.214	62.4726		50752	0	0
399.234	36.474		50688	0	0
949.413	29.6429		49944	0	0
616.343	30.1271		47848	0	0
371.804	16.3923		47424	0	0
514.322	33.6796		46280	0	0
468.227	30.3056		41824	0	0
328.243	38.2278		41712	0	0
241.161	35.0954		41232	0	0
386.276	38.4248		40936	0	0
303.222	40.809		40888	0	0
331.22	38.9908		40616	0	0
471.209	23.5443		39984	0	0
258.212	37.6951		37992	0	0
265.214	42.3482		37976	0	0
709.419	44.9922		37480	0	0
1007.29	29.5685		35472	0	0
409.262	41.1092		35264	0	0
636.28	28.5585		34576	0	0
773.282	22.4132		33984	0	0
1202.69	28.0878		33496	0	0
478.227	31.7569		33368	0	0
512.272	32.9493		33040	0	0
269.221	6.24203		33040	0	0
898.515	41.2914		32600	0	0
1220.59	25.3613		31216	0	0
494.526	44.7344		31064	0	0
980.213	62.4939		30968	0	0
657.339	24.3538		30704	0	0
959.418	19.9829		30120	0	0
522.227	25.1714		30016	0	0

## Sheet: MED4
m/z	retention time (min)		MED4 B	MED4 C
191.129	35.5405		817280	1527296
265.18	42.0345		618048	2023424
848.28	25.5377		490112	0
333.168	34.2341		448960	131840
304.221	31.819		432128	39280
320.256	27.2533		408000	712640
306.216	27.8558		390208	0
340.262	25.7064		374528	0
531.221	32.0222		288768	430784
309.1	24.0395		261696	244224
352.269	41.3641		261120	428416
325.148	21.5435		229184	30128
365.213	33.1669		214464	0
267.204	30.4386		184576	0
1068.5	21.4003		174912	373440
414.213	24.4568		155392	468608
407.211	29.9946		154112	0
457.227	33.5534		146112	434688
572.273	22.2354		139712	178624
424.214	24.5547		130408	160192
258.215	40.6677		127688	274944
236.052	26.0705		122576	197120
917.417	25.0657		121344	231360
313.158	31.8008		116304	0
653.227	40.3595		112360	0
885.473	37.9705		111568	150400
316.265	43.3899		110896	293440
661.248	22.7474		106328	364160
229.153	35.5526		105264	0
737.266	30.3214		103072	0
1006.42	19.9142		101520	93648
446.213	28.2901		100136	118592
372.256	17.0271		99880	0
423.28	48.0937		98920	121056
364.256	33.7615		97912	63864
287.21	35.4043		97560	0
676.274	32.1151		93152	228544
391.22	24.2054		90272	62696
246.129	22.6073		89184	87984
512.271	36.4383		88504	36832
943.42	28.0226		88080	135104
408.264	33.8565		87088	0
700.271	28.271		86720	187072
1055.19	66.5722		86400	0
981.228	61.482		86048	0
275.1	29.4236		85712	0
198.142	27.3487		84360	49400
452.265	33.7096		82344	77616
675.274	31.5923		81104	0
885.419	26.0567		80592	86000
234.121	19.74		80504	34832
197.148	35.5495		80416	190592
285.215	49.8582		78528	120368
964.503	29.1414		75960	0
983.224	61.56		74120	0
284.1	7.98222		72112	312832
293.174	37.9039		71312	0
1077.4	28.2477		70464	0
311.222	37.2693		70304	0
248.175	31.8521		69896	105512
659.279	34.7763		68216	51264
178.168	25.5115		68096	0
267.207	43.2326		68024	128088
331.157	32.777		67320	0
621.407	18.5256		66976	85032
684.339	30.0476		66192	66800
980.221	62.1039		65776	62872
1031.59	32.61		65744	0
319.1	24.6501		64536	30656
435.215	23.4623		64112	0
344.228	31.9489		64008	0
364.235	38.914		63960	52456
894.276	21.1577		62808	0
1044.46	21.2557		62416	176640
209.159	38.3453		62352	35928
286.213	29.7477		62256	0
286.161	24.9017		61720	101704
307.223	39.1573		61640	55456
331.21	34.1005		61616	37408
350.219	30.4267		61120	0
449.239	32.1498		59328	44792
317.158	45.0887		59112	0
269.138	26.9029		58968	0
384.251	39.9275		58672	0
138.122	15.5199		57656	74304
408.251	33.3633		57408	0
237.14	32.5656		56912	70256
572.405	44.6286		56832	30016
781.088	45.7455		56784	0
372.261	43.0265		56528	0
386.276	45.6347		56360	110120
627.403	28.0383		56280	0
309.209	36.8865		55464	39808
374.282	43.9303		55304	0
333.239	41.7495		55232	34664
501.267	33.6511		54952	0
764.036	26.6403		54760	0
908.478	34.1118		54544	0
904.288	17.0488		54512	64880
913.447	38.3427		53872	0
352.263	26.7738		53776	86048
218.154	31.1145		53704	0
584.323	34.2858		53576	0
689.27	26.8298		53456	0
335.23	38.3909		53448	0
410.27	36.0519		53392	0
886.415	18.4018		53256	0
514.322	33.6796		53080	68384
495.217	24.1615		53016	0
483.222	23.582		52976	0
269.221	6.24203		52952	95560
225.155	31.3638		52944	35528
918.346	15.2311		52808	0
356.23	33.3553		52664	49976
262.21	29.9695		52504	166720
190.127	28.8928		52400	0
689.082	50.5985		52312	134400
972.492	28.5806		52176	40648
700.409	29.9975		52176	142912
259.223	39.4763		52104	62704
210.12	25.1649		52008	66416
528.282	39.4814		51272	0
524.786	12.6132		51248	0
482.155	29.1586		51184	0
353.22	31.8911		51120	0
693.281	27.7057		50856	74584
346.224	34.3868		50576	0
1222.54	22.0045		50560	39064
1170.5	24.4556		50160	0
1019.47	30.3052		50096	0
424.279	40.1057		50048	36760
356.247	33.7376		49744	79080
237.128	34.2757		49576	0
493.222	32.0643		49512	0
601.228	21.1936		49392	0
362.241	21.9698		49304	0
731.279	31.2375		49280	0
632.41	35.0697		49024	0
692.252	34.8208		48568	100912
781.281	19.7286		47488	46264
498.269	36.0353		47272	0
569.266	32.8877		47168	104496
331.162	27.9517		47048	0
471.209	23.5443		46936	96696
244.15	23.7675		46928	75520
1123.5	23.3423		46688	77856
465.26	38.6731		46544	0
363.225	38.7346		46336	38848
344.247	39.3105		46248	37192
455.219	20.1923		46144	71128
454.267	36.1843		45848	0
239.128	27.3194		45448	0
235.17	43.2424		45384	58880
681.235	26.785		45144	54328
693.276	24.741		45024	0
519.488	20.1745		44528	52376
531.249	32.5385		44128	0
815.41	17.6424		44024	44632
316.228	34.1026		43928	0
953.366	26.4831		43896	0
141.119	16.2629		43784	0
843.444	22.833		43584	0
334.223	34.1603		43568	0
376.271	42.0363		43528	36824
217.136	33.0409		43512	0
656.226	46.9482		43464	0
633.275	26.306		43456	130704
408.265	17.6388		43448	0
448.25	29.4559		43224	71400
1415.5	30.6714		43208	0
300.218	30.4648		42952	54224
725.425	46.6596		42768	0
149.118	33.351		42424	0
487.258	36.6609		42408	59184
362.262	35.9097		42208	0
368.247	37.5517		42176	77952
155.12	22.735		42040	64224
292.221	44.2571		42016	39896
820.478	33.9317		41832	63840
982.224	62.1169		41792	84704
746.859	13.3988		41768	0
482.209	31.6467		41688	0
164.166	21.6774		41480	30048
225.157	27.3873		41464	0
240.127	23.2123		40912	35344
610.276	21.2845		40704	0
317.222	39.4594		40608	38968
375.209	18.4996		40416	0
702.426	25.6902		40360	0
540.275	33.9693		40096	55104
287.223	39.8302		39912	0
950.442	26.6068		39880	50728
649.27	31.7524		39824	0
844.48	14.1077		39816	0
295.176	36.5526		39800	0
448.253	30.4094		39712	0
326.215	23.4031		39584	0
445.232	39.015		39584	0
874.277	26.308		39384	54744
426.222	25.857		39344	0
580.325	35.5657		39296	0
481.267	23.5523		39224	0
173.118	12.521		39056	0
320.222	35.7649		38928	0
292.154	13.5652		38888	0
334.225	33.7183		38856	0
331.1	29.9938		38840	0
522.365	41.8498		38832	0
613.341	27.1724		38744	0
674.417	41.0521		38624	0
335.221	37.1527		38616	0
480.275	37.061		38616	58936
311.263	49.8576		38400	0
447.218	35.7832		38368	0
466.268	35.1878		38312	45136
304.216	29.4606		38272	0
317.212	39.6983		38224	0
262.15	25.3587		38000	0
378.214	28.4827		37992	0
863.364	27.7831		37976	0
791.478	24.0967		37920	0
609.282	45.6248		37816	0
296.226	39.2726		37776	0
231.165	22.4067		37696	0
408.246	33.5746		37616	0
244.129	22.563		37440	43088
237.122	28.395		37408	0
231.135	31.8866		37408	172864
640.277	28.6231		37376	0
392.219	24.1011		37368	0
782.285	25.112		37344	62832
429.237	40.6164		37080	0
251.135	34.764		37072	0
276.215	22.436		36888	0
306.176	29.8863		36864	0
347.209	27.3615		36776	0
532.277	17.9496		36760	0
991.352	28.1294		36728	31272
487.236	37.089		36648	0
629.275	36.3147		36576	0
291.219	37.6979		36544	56024
302.223	39.1296		36424	34432
561.232	32.2922		36352	0
397.277	45.5259		36216	0
723.281	33.8106		36184	0
530.013	22.7783		36128	0
410.266	34.1942		36072	0
624.406	36.3583		36008	0
949.413	29.6429		35984	0
906.221	57.9884		35696	0
338.17	29.034		35576	0
315.221	43.5337		35552	0
249.162	35.6335		35528	0
270.155	26.911		35448	0
335.253	42.1167		35440	0
361.222	27.3604		35440	47672
226.135	29.8251		35408	0
408.171	28.8902		35248	0
819.476	28.0275		35128	0
699.331	28.2744		35072	0
376.222	28.1419		34920	0
652.278	32.2758		34864	0
483.274	44.6264		34744	43008
253.133	29.3498		34736	0
866.244	27.1421		34688	0
499.225	29.0109		34664	0
742.281	16.4319		34624	0
321.22	43.2665		34616	0
279.21	34.3003		34560	38040
519.26	29.6943		34496	0
307.247	43.7644		34448	38672
314.1	31.7951		34328	38040
257.157	39.9253		34272	0
309.211	33.245		34264	0
613.232	24.8071		34248	0
661.276	35.5537		34128	0
318.214	19.0075		34072	0
254.129	28.8336		34040	0
171.121	22.4033		34040	0
439.267	43.751		34024	0
272.151	22.0403		33856	0
401.266	22.9748		33840	0
667.282	29.6871		33840	49480
560.411	12.162		33688	0
347.207	31.0915		33680	0
600.266	22.2515		33488	0
631.258	34.6626		33480	34032
1172.5	18.0108		33400	33144
482.234	26.3251		33376	0
512.29	40.271		33320	0
349.226	37.7352		33304	0
247.135	31.0191		33216	89112
711.26	23.9795		33184	0
199.12	26.9039		33096	0
471.213	23.261		33088	0
274.168	32.8794		33080	0
615.091	49.2778		32872	0
403.248	41.3703		32680	48952
883.221	51.8646		32520	0
375.223	35.5437		32520	0
687.406	25.2717		32464	0
536.267	20.3422		32456	0
769.286	42.7256		32400	54152
274.21	24.0602		32336	0
363.213	33.3118		32328	0
900.418	25.1334		32216	0
619.274	27.6588		32216	48016
921.419	24.2371		32192	0
616.343	30.1271		32160	0
335.224	36.9672		32144	0
1354.59	29.3541		32104	37848
414.25	37.9119		32064	0
374.222	36.4577		32056	0
331.162	27.2291		32000	0
416.175	27.4132		31928	0
742.412	22.3126		31896	0
725.272	28.5571		31840	104752
694.275	32.2049		31768	59544
935.457	25.9579		31752	0
201.137	27.1463		31728	33296
461.275	45.0261		31656	0
268.213	43.2337		31600	0
369.263	38.4359		31512	0
407.218	10.5528		31512	0
992.941	25.9506		31496	0
321.215	36.373		31296	0
271.1	13.7302		31288	31544
572.271	22.474		31248	33760
189.122	30.7714		31232	0
331.152	23.986		31152	0
345.223	26.6533		31064	0
319.218	36.4809		31032	0
701.288	14.6065		30928	0
422.1	30.6334		30920	0
401.241	32.5636		30752	0
390.216	23.0671		30712	35168
316.218	33.7226		30640	0
474.224	28.2943		30464	0
601.272	23.1732		30448	0
906.362	28.8177		30408	0
345.138	26.1707		30232	0
1464.6	23.8213		30232	0
473.235	32.7874		30192	0
1091.42	29.7821		30144	55336
329.264	24.3219		30136	0
444.79	22.065		30112	0
321.209	33.4022		0	30064
921.427	19.9833		0	30200
540.244	33.006		0	30680
981.219	62.0966		0	30752
267.21	43.4203		0	30832
679.271	28.8147		0	30832
900.427	24.3392		0	30904
757.412	22.395		0	31536
512.272	32.9493		0	32640
512.403	40.6945		0	32680
235.157	37.1075		0	32760
505.259	28.3102		0	33040
643.43	19.831		0	33232
674.275	30.342		0	33368
579.281	20.1342		0	33488
441.215	28.1063		0	33736
317.153	17.7455		0	33944
293.219	40.5971		0	34192
209.132	25.6335		0	34616
600.272	25.2423		0	34712
650.274	26.5449		0	35056
455.167	23.2665		0	35448
452.269	41.3789		0	35504
759.417	22.5551		0	36136
972.998	28.6124		0	36768
607.283	16.5133		0	37176
257.1	28.673		0	37208
1118.44	31.2164		0	37856
297.222	38.0225		0	38488
261.14	16.7514		0	38640
673.234	31.0012		0	39072
317.1	16.933		0	39296
468.789	15.2586		0	39392
199.123	20.1871		0	39792
684.336	19.8836		0	40032
709.282	38.3748		0	40520
321.214	31.2759		0	40872
857.084	46.4663		0	41280
634.274	29.0961		0	41824
536.264	20.689		0	42560
519.226	24.6601		0	42624
264.211	25.8904		0	42952
919.417	15.8082		0	43904
449.213	29.7293		0	44352
1299.59	21.1688		0	44984
1084.48	22.4856		0	46536
549.275	23.9899		0	47088
210.125	8.85852		0	47352
698.014	23.5907		0	49720
538.221	28.8267		0	51664
497.235	35.3301		0	51680
321.178	33.0365		0	51936
859.281	24.9131		0	52144
206.128	25.8908		0	52520
494.526	44.7344		0	53440
830.411	28.714		0	53536
1480.65	28.4415		0	53592
263.143	37.4907		0	53752
714.411	23.7024		0	54168
443.233	27.224		0	54240
170.12	25.0999		0	54600
735.279	26.1632		0	54616
135.121	29.1548		0	54960
263.214	41.1638		0	55312
1244.55	25.9127		0	56560
594.272	23.0929		0	56600
664.274	26.9636		0	56904
265.213	43.9077		0	57216
770.281	23.7421		0	57480
998.151	47.8989		0	57752
607.28	46.9752		0	57864
770.925	13.1226		0	59312
986.485	27.1461		0	59792
622.154	23.0067		0	60728
572.27	25.8504		0	60856
363.212	34.0911		0	61560
650.282	23.9683		0	61736
658.345	27.1354		0	61768
386.235	39.703		0	62992
933.415	26.1822		0	63880
952.416	24.049		0	64712
557.241	31.9244		0	65120
742.278	25.1342		0	65432
230.152	32.1769		0	65608
413.224	35.1587		0	66312
271.208	34.24		0	67056
806.265	22.6725		0	67880
871.456	29.3291		0	69856
328.243	38.2278		0	70536
346.264	37.2067		0	71176
219.12	33.2672		0	74088
344.23	19.0586		0	75624
406.267	37.2222		0	75888
1067.4	20.5809		0	84088
649.279	24.0171		0	86048
196.128	6.56417		0	87216
616.267	26.5664		0	90416
711.288	43.0105		0	90736
413.211	29.1343		0	92392
235.13	28.8615		0	95048
623.271	23.6739		0	97680
529.282	43.9182		0	99864
322.217	34.0513		0	100400
493.1	24.5781		0	106072
335.231	37.3618		0	107304
395.211	30.374		0	107552
628.271	26.9194		0	120256
866.414	24.77		0	132608
815.411	27.0111		0	145664
820.411	29.197		0	153472
351.215	34.4717		0	156544
381.269	46.3992		0	173760
858.413	16.9197		0	181824
590.276	22.7519		0	201408
918.354	22.9448		0	249728
641.242	34.0523		0	288960
484.244	23.1307		0	418304

## Sheet: WH8102
m/z	retention time (min)		WH8102 A	WH8102 B	WH8102 C
267.207	43.2326		4039168	3070464	2596352
267.21	43.4203		3439104	0	1839104
265.18	42.0345		3321856	1253376	2042880
711.288	42.7972		1555456	1788416	619840
270.222	41.2474		1533952	1388032	913728
171.13	23.6288		1519616	889536	884544
265.214	42.3482		1361408	544192	672512
389.165	30.0834		1079808	877184	1170944
185.124	16.9636		1040768	712128	733120
239.162	40.7238		944320	428352	661888
777.283	30.0984		902976	667264	1247232
331.162	27.2291		811520	547648	1020480
268.213	43.2337		755456	572416	500288
288.213	36.3837		718976	697792	556864
252.127	28.8302		673088	508992	772416
266.216	42.0639		616576	221888	416512
306.176	29.8863		585344	389504	382656
284.221	35.6571		575424	441792	466176
268.21	35.6596		561024	336512	477248
661.278	27.267		555008	252416	824704
331.157	32.777		522240	455488	589312
304.281	41.1978		505024	385152	178496
331.218	39.7079		499392	417792	329280
711.288	43.0105		482048	651840	0
499.225	29.393		471296	457216	120112
199.123	20.1871		470400	245952	329600
265.221	44.1041		451456	310848	285824
499.225	29.0109		432640	374400	141248
198.142	27.3487		424576	246272	262336
303.156	35.7318		414208	305280	399808
267.174	44.6391		398528	275264	296704
375.13	24.2435		398336	480000	467264
249.162	35.6335		395136	272640	378432
427.176	28.8711		384000	385664	151744
295.225	45.3213		381696	111160	31984
321.22	43.2665		373184	314752	252992
235.17	43.2424		366720	277568	216128
282.217	38.6371		346048	167104	249280
499.222	28.8171		344384	302208	110680
243.186	45.4874		339584	318592	279552
321.239	43.4529		337600	0	223744
221.135	34.2189		333632	212352	246336
216.146	26.8922		329984	699840	718272
265.213	43.9077		326144	178560	187776
315.209	38.8282		315648	171072	61600
620.275	30.1874		311232	255104	391616
362.256	37.1562		307648	76128	0
361.211	31.157		293824	228864	233728
266.078	22.7427		290304	198208	61912
416.175	27.4132		288896	191360	203648
237.177	41.2082		285120	267456	167680
232.162	30.2157		284800	297408	444864
288.213	35.9796		281216	310720	162176
235.176	43.4502		275136	0	0
943.283	39.3737		270208	493120	31560
242.166	38.3637		263552	218944	232000
390.1	30.0466		263360	182080	269952
723.443	49.8049		256256	166400	325376
269.177	45.8189		252992	272320	178304
243.079	24.0749		252160	243968	187840
548.257	27.2619		239424	137920	262976
317.222	39.4594		236672	141824	145216
301.206	37.3785		235072	149056	153600
524.835	12.9125		231680	555136	50472
406.267	37.2222		228352	0	0
254.129	28.8336		224640	206592	266624
273.157	35.7		223552	170240	128656
182.123	27.3411		223104	151936	131064
673.26	30.3342		211392	448576	40328
275.22	32.125		210880	185920	0
379.169	25.3052		210688	251584	128176
303.215	40.1074		210496	94208	158528
319.221	42.0533		209792	111016	161600
186.127	21.0937		207232	110152	146624
308.154	29.8982		201664	152768	145920
348.249	33.4507		197952	73240	144768
135	1.467		195648	0	0
257.169	39.2143		195648	163968	105824
661.277	35.0672		192896	134528	0
331.232	42.4251		192768	193536	37384
661.264	32.7922		191872	184256	227968
721.435	48.5525		191232	0	375872
721.438	48.6612		191232	49696	375872
661.271	31.8249		187776	114248	0
381.217	32.3322		186944	158400	181888
713.286	42.8469		185024	233152	70240
497.23	34.3486		182400	127904	98976
316.163	32.8078		182336	115312	144704
181.115	28.0134		180352	109600	116840
258.1	21.4299		179264	69920	59952
259.212	41.0196		179072	128688	0
334.23	31.3738		179008	73480	150464
172.146	23.6094		176576	112080	90936
188.146	22.8391		174720	152832	227072
241.171	38.7393		172928	131648	160448
253.137	22.9406		172736	128280	99704
363.138	13.5093		172224	107840	78816
199.121	28.8416		171584	135360	207936
379.207	25.6076		170944	0	0
218.158	27.2948		170624	143360	161664
349.175	27.3861		169344	263872	224896
361.222	27.3604		165120	83520	99280
329.168	32.7225		164992	133824	133504
201.146	31.101		164224	192064	188288
191.136	32.2539		163840	131136	132352
289.161	36.3791		163328	151424	154112
430.178	32.9013		162048	153792	91592
199.12	26.9039		159808	314752	347840
303.156	36.3307		159744	89904	129424
492.222	23.1725		157952	71336	54840
223.133	32.2545		156672	158592	164288
317.212	39.6983		156352	123792	116528
718.501	49.8223		153600	80664	319424
348.243	33.2143		152576	54632	116328
253.133	29.3498		151296	135168	155008
334.219	30.8129		150528	69696	136704
493.214	27.534		148544	316480	512064
319.186	40.3914		146816	60288	57760
352.269	41.3641		145920	0	0
237.122	28.395		143424	63816	107904
198.119	18.0873		143040	157888	102264
289.21	31.3622		141952	39376	0
240.163	40.7522		141632	84152	105880
349.265	45.3858		141120	34752	0
289.1	29.8994		140032	90912	97896
153.141	23.6095		136576	86472	68888
215.117	18.0829		135872	131776	81432
314.237	42.0337		131968	50072	99680
232.143	22.1552		131840	121232	164352
319.227	42.3471		130128	60272	64600
225.133	39.7208		128960	99736	85072
284.224	40.2895		127928	62488	87160
267.174	45.0673		127808	117896	76880
497.227	34.0723		127224	135488	84552
350.145	29.0635		126696	104304	42216
347.145	27.0559		125360	136768	114808
318.176	36.7601		123584	65072	0
259.063	17.3889		123448	69880	50888
716.466	48.6423		123192	0	301888
253.173	42.1476		123024	86584	84728
522.226	33.8879		122584	108904	91760
764.036	26.6403		121744	108312	0
335.153	24.7175		120288	105096	120008
249.155	38.6336		119768	75592	66976
349.148	24.9311		118448	97344	163136
659.262	32.8046		117688	94448	88440
169.141	21.116		117384	64832	72640
193.151	39.7333		116208	85600	74440
779.276	29.9292		115920	0	147840
443.267	43.1355		115368	79488	94496
333.138	25.7443		114848	201856	175616
317.209	36.7644		114768	57408	95920
253.179	41.9987		114080	89040	87216
434.274	45.3387		113840	92112	124408
317.22	38.8619		110736	59560	56712
481.274	40.8081		110432	85304	0
332.276	38.8337		110232	57928	0
195.128	27.5187		110072	80472	39936
197.148	35.5495		109984	100648	97552
363.214	24.7925		109400	123624	45504
993.259	29.066		109392	76224	91696
207.15	40.7315		109216	72328	94640
361.216	28.6117		108528	93808	110808
560.357	12.9978		108112	267712	0
320.222	35.7649		107888	103128	99792
238.119	15.7201		107632	131840	136960
406.212	17.494		107520	233792	97120
332.227	39.7429		106712	106144	68760
281.224	44.3442		106456	109056	0
1007.29	29.5685		106240	124344	0
991.352	28.1294		106080	87992	69240
217.159	33.4945		104776	99904	220992
329.25	40.9023		103944	68584	126080
199.124	27.3615		103040	77128	77768
513.251	40.8902		102872	58360	89576
335.14	14.0936		102512	75984	64440
563.25	30.5787		102416	94272	0
674.275	30.342		102408	176896	0
828.416	19.6144		102408	200576	167424
284.239	44.6831		102328	70936	75784
362.262	35.9097		102104	0	61648
645.276	31.7369		101448	135296	111672
181.122	28.855		101224	74216	86160
260.173	16.7713		101096	40624	85880
305.253	41.1817		101096	82256	36872
185.142	31.2474		101040	64008	89480
350.23	33.6721		99784	65368	48840
286.161	24.9017		99456	59312	81992
265.175	40.2375		98296	46000	76728
267.204	30.4386		97984	70712	89752
786.411	18.0582		97864	88832	79480
256.153	21.9797		97752	32664	70224
645.268	31.5031		97704	148416	119080
212.121	27.5261		97680	67440	0
494.215	26.4806		97376	120608	83080
347.153	27.516		97072	92520	89256
579.262	28.7971		96952	71840	0
331.219	42.8288		96952	110512	0
209.159	38.3453		96856	77768	94992
393.21	30.9009		95864	97928	49472
202.125	21.6115		93936	47136	69408
214.13	18.7827		93880	62680	79736
333.226	36.1791		93712	36872	63280
317.222	41.3546		93472	0	0
241.176	43.8309		93368	87688	47568
427.225	30.575		93232	220672	75096
329.157	31.0774		92504	79712	81632
217.174	43.2249		92072	81120	57272
434.277	45.2307		91952	101048	98832
583.278	38.6548		91848	0	45976
296.226	39.2726		90672	51352	0
770.917	13.883		90328	249280	0
214.115	20.4214		90200	64424	99768
333.221	35.9881		90160	41424	69800
364.249	42.2535		90120	34144	0
631.276	29.3615		90064	69344	68248
296.224	45.3387		89872	0	0
388.172	23.0704		89752	139520	88504
929.252	38.1696		89696	74904	45760
434.27	45.0204		89440	69496	81360
202.131	15.7447		89360	40312	41744
195.128	27.0006		89288	65256	30136
282.247	44.1619		88984	80840	67024
169.141	31.1103		88536	84008	89872
669.276	34.5701		87952	34088	0
289.155	31.6737		87776	30936	0
315.168	34.1315		87680	58848	59552
669.283	34.3644		87648	33304	0
157.132	28.8993		87128	88920	144256
319.1	19.8624		87000	48184	53032
631.259	28.9615		86904	72656	47896
348.261	33.9614		86840	36336	59856
163	1.49878		86704	0	0
337.167	29.04		86264	58920	78232
217.135	35.6892		85608	70752	92688
769.286	42.7256		85136	113536	0
377.16	15.6294		85072	84864	69008
213.128	25.3648		84920	147456	152448
257.177	38.0975		84696	72096	74016
384.222	31.4039		84624	70440	100736
305.1	23.3763		84536	62184	51552
301.1	47.3511		84088	85936	92376
322.149	23.0561		84032	96624	85320
403.248	41.3703		83952	103560	85128
443.273	41.5924		83800	0	0
197.127	25.492		83760	0	52984
333.168	34.2341		83464	54368	53648
334.176	31.7292		83040	37800	59480
246.143	27.1118		82912	89712	38696
333.211	33.7363		82768	64816	50832
252.892	1.5862		82552	0	0
219.166	41.2034		82408	91736	45616
524.241	26.2784		82240	168832	121264
767.445	23.48		82128	58720	0
482.284	40.1238		81640	38248	69512
240.134	21.2473		81592	70248	46408
328.048	23.4562		80624	53952	70760
351.159	22.3922		80616	94184	36016
345.225	39.3849		80056	66760	67040
277.218	41.6554		79752	55896	61176
318.234	37.3408		79576	79768	62768
263.212	39.3394		79560	0	63936
283.219	42.429		78880	50352	0
393.213	22.6285		78872	38304	36456
317.166	36.6454		78680	38856	65968
301.217	36.829		78624	0	0
319.1	25.6291		77760	115728	45744
235.13	28.8615		77192	62224	86736
508.279	40.8854		76368	38592	72976
198.12	16.0512		76312	61208	50264
107.076	1.49114		76080	0	0
225.133	36.2624		75968	49432	0
149	1.4862		75376	0	0
250.176	35.6623		75328	47984	68088
331.224	41.8049		75288	84736	0
217.167	39.5443		75184	55248	60648
181	1.45838		74880	0	0
466.285	43.3819		74864	33912	47240
299.224	43.0871		73664	48952	0
350.1	25.9185		73152	65384	35760
246.144	32.9983		73064	0	0
321.213	35.2973		73008	65768	73928
151.151	31.8095		72920	49880	34128
746.859	13.3988		72888	127248	0
268.226	44.6598		72768	58112	57000
321.248	49.528		72064	73576	84320
235.058	19.5804		72056	82360	72960
262.15	25.3587		71984	139520	152448
222.118	28.9415		71904	78832	41576
333.139	24.5428		71824	60760	59128
640.091	26.2002		71672	49472	44120
257.1	28.673		71368	49120	53176
508.23	38.3716		71192	73736	0
603.268	36.4927		71032	49768	0
845.413	23.5472		70960	57080	49496
603.273	33.2022		70408	54520	0
403.219	28.7138		70088	35872	145920
439.244	45.3555		69952	55520	67088
439.214	18.3409		69936	39032	43288
995.319	29.043		69496	48128	62672
241.127	21.4348		69480	33464	0
301.1	45.5088		69480	87384	59344
236.181	43.2427		69176	49384	43584
483.283	42.2157		69104	0	0
439.253	45.1995		68984	69648	69472
615.357	16.3243		68680	102704	35712
277.072	2.07398		68536	82288	34192
195.12	24.6985		68480	40080	35368
350.219	34.2619		68440	48728	36272
770.442	31.5557		68264	44768	0
322.223	43.2416		68048	55640	51960
512.227	27.2529		68024	0	141504
347.223	38.4836		67984	59560	0
687.259	44.3044		67832	63064	0
391.217	28.2585		67816	0	0
413.22	28.0305		67712	30472	135232
266.225	43.9222		67464	36168	32664
1009.32	29.5698		67320	67288	0
524.231	30.8481		67056	102608	192256
181.12	29.3447		66888	43184	51904
334.22	31.0385		66736	43360	66440
413.272	42.1967		66496	0	0
204.142	18.3611		66408	72400	84416
336.238	41.4254		66384	0	0
235.122	26.5682		66248	0	0
631.262	34.011		66088	57224	0
222.123	11.6251		65712	33048	0
139.137	28.9018		65400	60008	109736
303.222	39.5072		65336	0	107752
697.262	40.9777		65328	60744	228096
774.166	36.0779		65144	118000	0
760.345	24.0736		65072	98008	44872
494.158	27.5627		64824	128144	190272
117.06	1.48339		64800	0	0
409.222	31.3903		64424	39704	61744
861.422	24.4957		64408	77048	30696
420.262	41.4105		64392	56784	72376
993.281	28.1164		64376	57080	47408
211.126	26.2189		64288	41568	31880
660.272	32.773		64280	74624	47336
719.421	47.5376		64208	0	203136
417.23	43.3726		64112	0	38232
877.42	18.408		63744	44048	40040
319.157	24.0648		63736	44672	186112
455.151	26.0723		63536	138368	35760
405.239	33.1631		63064	37800	0
526.224	28.4579		62992	33072	121456
304.226	35.4182		62984	38936	0
501.229	28.9894		62752	47560	0
218.154	31.1145		62584	80344	60880
380.21	25.3093		62576	60232	33872
639.259	46.2808		62456	35304	0
584.323	34.2858		62440	68120	33184
211.128	25.6931		62344	47400	38560
318.221	39.4782		62240	35344	30464
429.161	28.8361		62128	77536	39040
241.157	41.0531		62072	50504	0
528.24	26.5782		62072	66048	101408
483.222	30.573		61912	102144	47248
520.233	22.4454		61888	74640	55584
190.127	28.8928		61680	54688	94824
233.13	32.0415		61664	66328	51592
305.218	36.2632		61120	43248	55392
239.118	21.9761		61096	0	35160
179.121	28.0067		60984	35480	49264
603.273	33.0648		60896	50112	0
563.229	29.6686		60896	63176	47392
573.28	41.2451		60640	0	0
197.114	25.9034		60296	0	48344
268.1	7.32625		60288	38800	57960
701.273	21.3667		59872	96352	46864
745.337	20.9809		59768	130552	73384
679.281	26.1127		59744	50808	0
955.421	24.7785		59592	96144	45160
457.276	41.4958		59560	40856	0
643.277	21.3964		59496	105136	0
255.148	36.7878		59136	37576	40200
328.9	1.4769		59024	0	0
321.22	40.4051		58792	0	0
615.274	31.8995		58528	119776	0
277.216	41.3648		58520	38400	55352
181.121	20.1502		58088	33432	43384
336.233	40.3791		57976	0	31328
217.131	26.9051		57856	111616	97504
403.158	25.2741		57728	82448	42560
225.151	39.2508		57712	44616	40696
253.13	25.968		57312	43960	46976
216.141	28.7227		57008	37584	52344
202.164	27.336		56896	34200	34840
899.575	32.0514		56880	0	0
284.227	41.0865		56824	31480	41504
868.349	32.6434		56704	87536	0
552.925	19.0437		56648	65576	47344
331.152	23.986		56360	0	0
397.256	19.3835		56320	32816	34208
270.1	26.068		56248	48224	54120
1048.4	12.9191		56168	174656	0
394.16	24.2741		56096	43392	52000
348.225	36.2851		56072	41960	0
243.125	26.0132		56032	0	37136
293.159	37.3275		55960	0	37288
724.256	21.362		55856	147328	35032
449.213	29.7293		55504	58616	43184
567.28	36.4452		55472	0	37568
316.265	43.3899		55432	45120	39976
569.229	30.3623		55240	0	0
345.233	37.3224		55144	54592	38096
835.167	55.3951		55136	56464	50056
286.214	24.1628		55120	39720	43888
899.278	22.6835		55088	91456	0
433.235	40.2583		55040	0	0
679.271	28.8147		54880	0	0
420.176	33.3361		54688	57872	36440
711.94	24.2898		54688	100008	33008
269	1.62215		54672	0	0
214.13	24.7724		54664	49904	49968
452.147	20.9283		54624	54880	64768
246.129	22.6073		54624	114952	58352
238.176	41.2495		54264	52256	31128
239.157	42.8385		54208	46336	39608
900.243	22.7698		54144	112096	51392
274.159	35.7874		54120	30848	33352
349.209	32.3992		54016	50608	36704
624.406	36.3583		53984	45224	36920
345.222	38.3821		53944	0	0
466.211	24.6765		53936	80528	46744
498.25	34.3276		53864	52216	32192
257.163	36.8585		53768	49464	73224
484.244	23.1307		53720	0	0
335.211	31.3415		53688	34416	55552
301.223	36.1766		53504	31744	48976
225.155	38.0692		53232	0	0
629.279	34.5866		53208	48648	0
406.227	36.4014		53104	0	0
800.377	26.8344		52824	53200	0
523.218	27.988		52488	48800	0
905.432	30.609		52416	0	0
368.247	37.5517		52360	30280	31352
677.247	30.3919		52208	59040	0
757.012	26.9931		52104	38064	41456
269.163	21.7634		52064	0	30456
300.218	30.4648		52000	0	37808
642.247	28.4519		51936	0	0
353.221	32.7484		51864	45520	41664
980.213	62.4939		51664	59272	53456
173.138	22.5669		51616	45296	69464
265.211	34.4778		51480	36664	41936
178.168	25.5115		51464	63288	67320
202.135	28.9321		51448	0	0
531.164	29.1085		51408	76864	0
293.219	40.5971		51360	0	0
324.057	2.13612		51152	0	30808
431.217	32.8944		51152	53384	0
320.25	36.3222		51024	48336	61024
511.255	39.3926		51008	0	54160
617.229	23.9319		50824	0	0
288.16	26.4077		50760	31992	0
709.259	25.9227		50760	65032	0
691.412	45.8557		50640	42040	0
647.274	33.968		50632	35384	0
499.238	34.2278		50488	50360	56464
284.223	45.0989		50128	57328	30840
646.26	31.5006		50096	61304	55264
945.277	39.3981		50096	88864	0
388.212	26.5884		50056	54392	37280
489.224	11.4308		49984	126448	0
293.221	44.2765		49976	47056	0
574.238	19.7684		49960	31416	82528
166.051	18.128		49688	60192	32216
169.133	23.3495		49632	46080	38856
284.223	43.4791		49528	30992	0
592.916	18.2582		49440	84632	0
289.1	34.8146		49432	0	111328
526.221	28.0921		49128	34232	71808
485.245	28.7481		48976	0	96152
337.22	28.2088		48848	31184	30960
458.284	44.0316		48832	39600	0
352.23	36.7984		48696	0	43112
485.227	28.2994		48344	0	86240
439.247	44.9752		48248	49424	47648
167.112	28.8386		48176	54840	63976
225.155	37.6837		48072	0	31056
230.176	35.5756		47976	41688	38800
261.14	16.7514		47928	0	33136
417.27	45.2738		47328	35656	45328
167.117	26.9089		47104	89744	98512
332.218	30.6066		46880	0	0
285.166	36.4182		46880	0	41888
679.272	28.3047		46824	53504	0
284.28	37.4914		46792	49000	156608
322.225	35.7134		46192	34504	44776
347.209	27.3615		46072	40720	36376
438.267	41.6545		46032	0	0
731.279	31.2375		45984	105192	0
793.411	26.1564		45960	0	60440
330.233	36.7399		45880	0	0
349.21	25.6986		45856	35192	53336
1031.33	28.9839		45840	91448	0
335.163	30.8315		45768	35584	39936
296.1	13.0596		45712	62736	52200
407.152	24.2508		45560	49768	52824
516.415	44.6458		45232	0	67216
185.117	19.0825		45192	0	34080
769.283	42.4483		45112	70376	0
181.12	26.9373		44816	73808	78064
471.241	38.9049		44760	68304	41472
524.922	11.9298		44544	106096	0
451.217	27.8452		44400	33784	43064
564.243	30.588		43712	53072	0
469.149	12.4474		43616	168704	57584
629.275	32.6128		43560	60112	0
433.222	26.5911		43368	60696	37672
239.143	42.4656		43344	36928	0
223.128	27.0833		43032	0	0
1007.28	30.2185		43008	52272	0
183.123	29.5775		42920	0	41000
330.224	32.2834		42752	0	0
249.13	32.2656		42664	0	46616
348.063	2.22002		42384	0	47112
435.18	25.5531		42064	77416	154944
239.162	36.7652		42000	0	0
346.225	33.2949		41904	31192	0
136.124	2.12304		41800	0	0
487.263	39.5576		41632	0	70104
1017.22	28.4115		41480	75144	0
289.162	32.3358		41456	0	0
1024.18	32.3716		41264	62792	31304
259.156	38.4305		41240	0	35600
848.28	25.5377		41192	81776	0
433.16	29.1373		40976	76720	39456
127.162	22.5817		40752	42784	50536
241.137	26.5593		40624	0	34400
287.219	41.2642		40624	38672	0
199.122	24.0214		40488	38264	55824
330.264	36.0098		40392	0	0
211.127	29.0918		40152	45888	56224
331.21	34.1005		40112	0	36064
185.134	23.4575		40056	37936	0
329.234	40.3685		39784	0	0
167.115	19.741		39632	30448	46856
1354.59	29.3541		39528	65128	0
277.219	38.0531		39256	0	0
329.226	38.6591		39200	35672	32744
1031.59	32.61		39120	80616	0
727.281	40.0288		39080	94040	0
981.213	62.5187		38960	56960	37792
338.1	26.5176		38912	54192	44392
331.217	36.8637		38704	33720	0
670.279	18.7771		38680	66160	45136
220.175	31.4658		38616	58680	63592
317.214	33.8669		38416	0	0
175.125	25.7497		38368	39536	71800
982.214	62.4726		38288	46224	36512
560.41	13.4094		38208	76696	0
868.346	33.4136		38184	71328	0
628.404	22.5859		38112	66672	0
297.218	38.5034		38096	0	30008
329.22	33.3237		38016	0	0
900.427	24.3392		37960	38632	33336
189.139	40.726		37912	0	31560
255.13	28.852		37912	38976	54288
735.368	12.7096		37840	116288	0
703.279	33.4199		37680	131712	0
171.132	25.1763		37648	0	34368
196.128	25.6634		37616	57696	0
678.02	29.3337		37504	58296	0
259.223	39.4763		37384	0	0
844.286	25.2194		37360	70560	59208
462.274	41.3552		37344	41128	36616
350.153	27.3541		37264	62968	52664
428.219	24.9425		36960	73568	0
276.223	38.3662		36896	44784	35656
561.225	29.393		36856	68952	0
411.169	29.5715		36832	33920	0
348.069	7.72569		36768	0	0
317.212	37.6476		36576	0	0
199.124	29.3567		36424	0	38512
335.221	37.1527		36408	0	30728
221.125	15.7478		36280	60944	55120
1032.12	32.6156		36248	65936	0
347.219	33.2618		36016	33920	0
505.225	27.7102		35896	0	35776
932.412	24.6464		35392	50432	0
352.258	24.3243		35336	0	0
317.1	27.408		35208	53976	34744
251.161	40.2941		35136	0	0
759.407	15.947		35056	51208	0
277.161	37.4963		34856	0	0
435.216	29.847		34856	76552	115112
488.283	46.58		34824	0	80456
489.257	46.6103		34624	31112	58000
237.144	35.8544		34360	0	30472
758.411	24.2779		34168	0	0
643.25	35.0713		34120	59424	0
317.211	35.5585		33680	0	0
321.216	35.7215		33632	33864	41824
866.279	35.8035		33592	64392	0
319.215	33.6347		33496	0	0
393.214	20.4339		33448	0	36200
223.136	20.7637		33104	0	0
544.923	20.9082		33008	60616	0
757.412	22.395		32952	64464	0
851.28	31.4465		32912	57368	0
185.123	19.7177		32880	0	0
377.223	33.2289		32832	45368	55424
640.282	46.2978		32808	0	0
716.287	21.2086		32592	76864	0
528.255	29.5218		32536	35272	0
275.134	27.3405		32520	0	0
1021.28	30.5701		32464	32816	0
561.232	32.2922		32360	63008	0
705.268	35.4079		32304	37328	0
445.232	39.015		32288	55688	50088
317.1	16.933		32208	70408	0
348.066	6.40113		32200	44608	68208
315.1	36.4681		32152	0	0
493.274	46.6043		32152	0	87168
319.1	24.6501		32104	59320	0
364.255	24.815		32088	37808	0
831.349	24.2447		31944	63584	0
536.267	20.3422		31864	53992	31448
321.215	34.4868		31648	30976	36224
333.231	38.8526		31528	0	0
281.214	32.9999		31504	0	31744
673.238	32.5487		31480	66432	0
442.221	30.8185		31416	38552	0
263.214	41.4016		31336	0	0
570.231	30.2572		31296	0	0
395.241	41.7592		31272	0	0
466.268	38.9047		31256	70464	44120
552.256	27.3866		31160	54616	0
315.167	39.102		30896	0	0
303.209	36.6939		30880	35784	40208
213.152	36.108		30752	0	30344
347.225	37.7212		30712	0	0
335.15	21.5796		30656	0	0
331.208	32.2953		30632	0	0
216.151	29.3684		30624	0	31760
338.17	29.034		30576	0	0
361.252	36.7483		30496	34584	0
781.222	24.2584		30440	45816	54776
621.249	28.4765		30264	0	0
211.127	22.9116		0	0	30120
335.212	36.5134		0	0	30480
210.12	25.1649		0	0	30608
278.207	31.4312		0	0	30664
261.149	30.191		0	0	31008
275.156	33.6893		0	0	31128
328.221	20.1182		0	0	31232
230.141	27.4757		0	0	31408
199.122	27.9736		0	0	31880
285.215	49.8582		0	0	32344
204.142	26.8782		0	0	32392
161.143	25.5233		0	0	33832
337.231	36.5831		0	0	33904
306.24	33.5883		0	0	34536
210.169	33.9643		0	0	35144
523.538	45.3073		0	0	35760
447.215	31.677		0	0	37824
319.247	36.9437		0	0	37928
316.216	26.7044		0	0	38008
528.336	38.4467		0	0	38280
292.154	13.5652		0	0	38696
483.182	32.5538		0	0	38768
339.212	33.9688		0	0	39008
704.376	38.6931		0	0	42096
482.275	39.5575		0	0	42136
572.404	38.4682		0	0	42304
357.249	21.9537		0	0	42344
412.269	34.7529		0	0	42480
616.41	38.5466		0	0	42792
696.416	48.16		0	0	44848
243.318	9.59361		0	0	46024
431.219	21.4689		0	0	46592
660.423	38.5865		0	0	47008
232.129	14.2583		0	0	47336
521.415	49.7699		0	0	47920
346.214	24.811		0	0	51640
263.1	19.0174		0	0	52872
500.1	28.9925		0	0	54368
330.213	26.0626		0	0	55392
237.16	37.7388		0	0	56024
260.208	29.7905		0	0	56072
286.213	37.7268		0	0	56816
521.2	44.5855		0	0	57560
377.243	38.4599		0	0	58280
546.255	40.6762		0	0	61256
430.221	29.5052		0	0	61944
576.272	20.1517		0	0	63560
427.338	43.6128		0	0	63656
690.468	48.1517		0	0	64344
201.137	27.1463		0	0	72064
404.219	25.6742		0	0	75672
512.229	25.9844		0	0	75832
413.1	29.8227		0	0	79416
242.139	33.9552		0	0	89200
747.415	48.9709		0	0	99912
695.428	48.1514		0	0	107512
714.433	47.5239		0	0	109528
327.22	20.1471		0	0	132800
791.478	24.0967		0	30088	0
733.26	32.6537		0	30104	0
551.536	45.6999		0	30192	66040
740.413	22.4715		0	30360	45160
313.158	31.8008		0	31144	0
365.212	22.6372		0	31272	0
331.225	39.9091		0	31424	0
423.251	23.4237		0	31752	44424
647.261	31.5729		0	32080	0
775.272	23.6871		0	32312	0
129.122	18.8094		0	32384	0
303.1	37.1301		0	32872	0
807.417	24.5531		0	33320	53880
216.151	28.0212		0	34072	35136
398.13	23.931		0	34192	0
356.217	22.2083		0	34320	0
862.355	23.3544		0	34424	0
827.278	41.8984		0	35560	0
445.265	23.8648		0	36872	40664
436.215	25.5765		0	37488	53688
269.214	38.7422		0	38704	81848
759.284	25.4855		0	39280	0
347.207	31.0915		0	39760	32464
155.12	29.2295		0	40880	57104
148.124	9.31409		0	41824	0
727.279	22.1896		0	46256	0
191.129	34.7239		0	47584	43320
599.407	41.9108		0	48096	0
509.222	25.8351		0	49336	0
566.249	36.1219		0	50320	0
322.266	12.6441		0	50336	0
615.245	31.1958		0	50384	0
513.064	19.6362		0	50392	0
554.227	27.6566		0	50520	0
275.212	21.6513		0	51248	0
514.282	13.9065		0	51304	0
536.095	30.7683		0	52008	37712
516.413	11.4941		0	52928	0
529.264	25.3909		0	53568	0
404.16	28.6168		0	54000	50496
374.218	17.4838		0	54064	0
333.216	35.3077		0	54152	30888
520.084	22.2443		0	54480	0
600.271	19.3742		0	54648	0
1012.42	24.6015		0	54904	0
821.357	25.6494		0	54952	0
161.122	18.8546		0	55752	0
524.786	12.6132		0	55856	0
770.918	12.9729		0	56216	0
395.719	18.2089		0	56712	0
138.122	15.5199		0	56784	0
977.414	11.4271		0	57056	0
711.26	23.9795		0	57288	0
1033.32	28.9868		0	57656	0
664.018	23.4108		0	58696	0
1119.5	13.0155		0	59416	0
675.282	34.6742		0	62504	30640
770.925	13.1226		0	62768	0
560.411	12.162		0	64232	0
259.1	25.8819		0	65464	0
331.226	38.082		0	66320	0
885.283	40.5663		0	66384	0
257.1	27.6677		0	66472	0
776.157	36.0425		0	67104	0
272.5	7.23631		0	69040	0
608.272	22.1748		0	69048	0
590.407	18.6347		0	77480	0
671.341	33.1459		0	80112	0
791.283	27.5863		0	81440	0
178.121	18.8493		0	89128	0
739.413	19.111		0	99944	0
274.153	27.5622		0	106416	0
500.229	29.4334		0	140992	42648

## Sheet: WH7803
m/z	retention time (min)		WH7803 A	WH7803 B	WH7803 C
333.226	36.1791		1437184	0	0
267.207	43.2326		1383936	1271296	574336
171.13	23.6288		1213440	777984	443968
432.265	37.9976		1121792	926592	139968
389.165	30.0834		730624	791680	79352
727.279	22.1896		669504	654400	300992
412.271	42.3862		588480	121840	0
333.224	42.4019		569344	578816	67608
446.258	38.3143		565824	1066496	44992
301.215	39.4375		523520	497408	138944
434.273	39.6218		517312	86072	0
331.162	27.2291		514432	393664	273344
477.247	33.6043		510912	520832	354560
711.26	23.9795		460928	293696	0
777.283	30.0984		449664	371072	0
449.239	32.1498		391232	437440	52648
178.168	25.5115		341504	287424	129992
711.288	42.7972		332480	563712	301312
361.269	38.6735		323264	0	0
375.13	24.2435		322816	337984	548160
493.214	27.534		317632	502976	159744
711.288	43.0105		315776	521728	233664
268.213	43.2337		272512	239936	114768
1058.49	29.3504		264192	318912	271616
386.265	41.6739		262016	256448	60640
331.157	32.777		254016	246400	0
993.259	29.066		251968	231040	218752
173.158	25.554		250112	165440	100856
448.267	39.9225		248128	99880	0
319.215	39.4244		224448	214976	71016
157.132	28.8993		223040	106696	50984
275.22	32.125		216320	0	0
301.146	39.1545		214784	210048	52680
1007.29	29.5685		213568	225024	106328
661.278	27.267		212800	136896	78432
398.13	23.931		212480	193024	76536
333.226	42.215		209728	231424	31576
698.408	25.8506		204352	219840	195648
524.835	12.9125		202240	209472	170560
992.284	28.3128		189696	188544	127288
217.159	33.4945		187712	135936	48712
242.166	38.3637		182208	124320	121384
239.162	40.7238		177088	111568	87928
304.281	41.1978		176192	228352	34408
237.177	41.2082		173056	165696	50424
308.148	23.9868		169280	201920	0
333.138	25.7443		168256	179648	160064
172.146	23.6094		163072	90784	52296
885.473	37.9705		155328	116400	0
335.153	24.7175		153920	160896	129016
877.419	15.8959		150720	134976	150336
264.211	25.8904		148736	53048	0
349.175	27.3861		144384	123344	167168
815.41	17.6424		141632	99336	88880
550.41	14.4397		138752	105104	112136
499.225	29.393		138176	102328	70320
910.424	27.7268		138112	178048	134464
264.218	15.7616		136896	0	0
390.1	30.0466		131072	99568	0
265.18	42.0345		130320	113848	76688
524.241	26.2784		128144	172864	93896
995.319	29.043		127968	139072	122480
161.143	25.5233		127256	89712	51600
139.137	28.9018		127168	59304	0
743.408	17.0068		126336	119256	100808
471.282	42.3397		124920	43624	0
650.27	26.2156		123056	108240	66752
713.258	20.4952		122328	120432	191808
198.119	18.0873		120240	105048	133824
336.21	22.9401		119800	137408	51168
1009.32	29.5698		119488	144384	61464
509.222	25.8351		117880	103856	41672
190.127	28.8928		115544	57816	0
430.247	36.8681		115280	97032	112656
943.283	39.3737		114976	106088	30896
315.209	38.8282		114584	73032	0
430.242	37.0667		113216	95680	120320
494.158	27.5627		112648	163648	55880
593.332	23.1097		110760	83376	50280
994.271	28.3138		108992	112568	80688
673.26	30.3342		108016	108416	0
446.26	38.9735		107832	66688	0
408.265	17.6388		107240	87744	64208
631.977	17.9126		106976	109936	75328
235.17	43.2424		105992	97296	51472
319.213	39.1523		104744	94016	31304
446.264	38.6154		104728	192256	0
439.277	15.8765		103224	93360	90144
775.272	23.6871		102424	105992	47360
477.252	34.2677		101656	87752	75496
494.215	26.4806		101328	83272	44096
372.256	17.0271		100616	82928	72272
449.22	20.0488		100096	75056	41088
388.172	23.0704		99768	105544	61704
408.219	25.0456		98384	92496	51600
410.263	40.9073		97640	64080	0
659.404	21.1866		97512	79512	53112
699.581	36.2738		94960	0	0
329.1	16.4517		94464	51712	54480
232.162	30.2157		93120	59944	56688
295.225	45.3213		93016	0	0
153.141	23.6095		92208	65488	38928
379.169	25.3052		91976	94632	69848
215.117	18.0829		91776	102624	147072
317.22	34.2244		91048	88152	89024
894.284	22.925		90616	82368	61720
317.1	16.933		84136	93480	0
379.207	25.6076		83440	51936	0
450.244	34.5718		83184	77832	80472
584.323	34.2858		83096	80616	33560
151.151	31.8095		83016	60176	0
361.211	31.157		82952	109440	0
347.145	27.0559		81856	98032	65480
364.223	22.1623		77048	62680	36184
167.115	19.741		76784	68648	59368
560.357	12.9978		76384	70184	67016
362.256	37.1562		76104	0	0
329.168	32.7225		76104	85432	33280
528.242	32.2188		75904	89184	65768
530.098	29.3486		75752	81360	72720
416.175	27.4132		73120	79976	51360
221.135	34.2189		72752	52312	0
573.27	21.8543		72480	78504	59384
333.216	35.3077		72328	0	0
1007.28	30.2185		72320	74856	34008
697.279	22.5113		72304	55112	0
763.408	30.009		70072	83816	65880
913.447	38.3427		69808	138112	0
350.145	29.0635		69448	65456	33624
894.415	30.771		69144	69552	0
223.133	32.2545		68744	46352	43400
405.239	33.1631		68480	0	0
372.219	25.0299		68112	43256	0
936.351	29.6592		67976	59832	0
198.142	27.3487		67448	48352	0
368.227	32.5475		66928	52576	52768
759.284	25.4855		66344	0	0
266.078	22.7427		65752	54208	0
642.248	22.2299		65744	59128	59248
445.266	41.6801		65600	53208	0
209.159	38.3453		65400	40312	44784
738.278	33.2896		65256	76448	89216
1032.55	18.9827		65104	76664	36712
243.079	24.0749		64624	43528	39744
349.218	37.312		64616	67192	0
1106.49	27.0448		62504	58344	0
800.262	18.2926		62312	62864	74544
381.217	32.3322		62168	77088	71184
401.26	36.6592		61888	0	0
971.453	33.4353		61352	54696	52552
769.286	42.7256		61248	117272	51744
296.1	13.0596		61176	41680	0
889.475	39.5588		60880	0	0
321.226	41.0785		60784	51736	0
241.171	38.7393		60640	61848	50896
480.219	25.4512		60392	0	0
475.243	32.5102		60336	56864	30896
414.25	37.9119		60296	55168	35128
367.277	14.456		59776	49000	51432
155.12	29.2295		59704	41408	0
739.442	19.8234		59456	62816	0
492.222	23.1725		59448	51624	32464
561.225	29.393		59112	55552	0
351.159	22.3922		58912	36824	0
302.223	39.1296		58648	44160	0
1060.44	29.3569		58416	71000	73440
330.227	20.9772		58032	30880	0
516.927	18.9624		57904	53368	36072
411.169	29.5715		57784	63032	58696
1021.28	30.5701		57744	63000	0
427.176	28.8711		57576	41808	33800
690.348	13.1136		57552	71384	46528
350.1	25.9185		57456	64336	43064
287.219	43.1641		57400	0	0
824.415	34.1216		57184	31224	0
267.051	21.7914		57168	90072	63528
500.229	29.4334		56840	52432	0
435.216	29.847		56624	97840	32936
201.146	31.101		56392	39136	34696
328.269	37.7149		56360	0	0
630.411	40.2777		56312	0	0
489.249	17.5495		56080	50024	0
255.141	40.2364		55992	0	0
479.246	33.6279		55888	56432	39168
858.415	18.2577		55688	50464	51216
465.212	30.4183		55552	57632	0
320.224	39.3767		55544	47072	0
620.275	30.1874		55360	35808	0
444.266	37.6882		55000	136896	60456
259.212	41.0196		54808	34440	0
915.4	22.5073		54560	51640	37272
475.257	32.3607		54552	0	0
363.138	13.5093		54344	48160	30080
631.276	29.3615		54144	70840	0
201.137	27.1463		54000	31264	0
347.153	27.516		53368	39312	41528
1185.55	23.0878		53040	50376	0
693.276	24.741		52456	61408	0
435.22	17.9872		52448	0	0
435.18	25.5531		52408	103032	98296
303.156	35.7318		52320	45848	38368
317.214	33.8669		52088	41168	47120
463.238	33.3733		52000	59448	115808
551.536	45.6999		51960	0	0
911.44	24.4115		51936	60640	82248
1006.33	29.6603		51752	60352	0
713.282	20.0378		51464	49424	78456
435.261	31.856		51280	42824	0
363.214	24.7925		51216	37240	0
306.176	29.8863		50520	0	0
403.158	25.2741		50424	54344	0
674.275	30.342		50408	43304	0
345.793	13.1366		50312	61904	50064
267.174	45.0673		50296	0	0
594.228	26.0795		50232	33976	32320
933.467	20.4456		50088	66656	57520
674.283	17.7558		50040	31032	0
197.148	35.5495		49616	32064	42136
631.259	28.9615		48224	53456	0
171.132	25.1763		48104	38368	0
522.226	33.8879		47832	62792	0
349.148	24.9311		47648	65120	79688
631.272	32.0731		47184	65400	0
319.157	24.0648		46952	0	58512
365.218	34.4909		46792	58952	54728
191.136	32.2539		46528	0	0
459.4	47.343		46272	107912	43632
571.23	30.9482		46248	52944	56800
135.121	29.1548		46064	0	0
219.166	41.2034		45840	45280	0
455.219	20.1923		45688	0	0
265.214	42.3482		44696	69696	78264
713.286	42.8469		44688	62560	38800
257.177	38.0975		43928	34952	44336
447.241	36.7538		43920	38080	0
319.186	40.3914		43272	0	0
528.24	26.5782		43272	44464	0
433.235	40.2583		43200	0	0
309.1	24.0395		43016	81440	30360
407.152	24.2508		42904	44112	76200
332.276	38.8337		42576	0	0
727.281	40.0288		42400	78544	0
430.178	32.9013		42392	52656	40984
566.244	30.9818		42384	59536	189120
652.278	32.2758		42336	52888	147072
305.253	41.1817		42080	40712	0
218.158	27.2948		41776	0	0
480.218	29.2789		41144	49408	127552
164.166	21.6774		41136	63288	0
284.221	35.6571		41112	75808	46232
281.224	44.3442		41048	0	0
323.265	43.5152		40392	0	0
499.225	29.0109		39696	34464	0
253.179	41.9987		39528	31216	0
220.175	31.4658		39296	31152	0
524.922	11.9298		39016	33416	40040
361.216	28.6117		38776	61688	51768
1048.4	12.9191		38656	44600	41216
467.271	20.4556		38544	67272	41752
319.1	25.6291		38440	0	0
449.213	29.7293		38384	0	31088
499.222	28.8171		37992	34416	0
237.122	28.395		37928	36936	0
505.225	27.7102		37880	91544	0
929.252	38.1696		37520	33072	0
561.232	32.2922		37520	40888	31624
661.264	32.7922		37200	46344	0
461.26	37.0692		37056	37112	0
182.123	27.3411		36448	0	0
391.217	28.2585		35448	0	0
256.153	21.9797		35216	0	0
512.227	27.2529		35024	40848	40744
730.41	22.2014		34832	0	0
451.217	27.8452		34816	41008	56592
321.22	43.2665		34528	39160	0
267.174	44.6391		34368	0	0
249.162	35.6335		34320	33904	34848
253.137	22.9406		34112	0	0
169.141	31.1103		33896	0	0
201.138	32.1282		33840	0	0
265.221	44.1041		33824	34832	0
576.268	21.2799		33488	74424	32464
723.455	41.1828		31992	30176	0
273.157	35.7		31800	0	0
403.219	28.7138		31616	0	0
337.167	29.04		31608	0	0
714.282	20.5604		31512	50184	68456
433.222	26.5911		31504	40776	0
855.489	41.211		31328	0	0
548.257	27.2619		31304	0	0
659.262	32.8046		31080	37848	0
191.129	34.7239		31000	0	0
679.439	41.1683		30848	30144	0
811.47	41.2015		30680	35544	0
350.153	27.3541		30440	39168	40984
319.1	19.8624		30424	33576	0
175.125	25.7497		30360	33624	0
393.21	30.9009		30304	31208	0
613.266	34.1863		30176	0	0
386.235	39.703		0	0	30200
353.221	32.7484		0	0	30272
365.249	38.8991		0	0	30320
223.165	40.736		0	0	30744
315.168	34.1315		0	0	31104
237.144	35.8544		0	0	31376
258.153	29.7994		0	0	31496
307.247	43.7644		0	0	31584
386.27	39.063		0	0	31856
301.165	34.6984		0	0	33328
183.121	20.8696		0	0	33344
427.275	43.1389		0	0	33424
297.228	44.0092		0	0	33608
441.218	18.4937		0	0	33640
269	1.62215		0	0	33824
407.246	43.6909		0	0	33904
299.21	36.6921		0	0	34000
472.283	45.5731		0	0	34216
413.272	42.1967		0	0	34424
337.215	36.1389		0	0	34432
239.162	36.7652		0	0	34920
213.152	36.108		0	0	34952
394.16	24.2741		0	0	36120
253.133	29.3498		0	0	36384
161.117	15.3876		0	0	37376
425.276	43.3555		0	0	38304
337.227	39.329		0	0	39480
526.245	39.911		0	0	39776
399.233	37.0049		0	0	39840
355.239	32.9953		0	0	39944
397.244	39.7249		0	0	40280
425.272	41.8318		0	0	40488
288.159	21.4688		0	0	40960
397.247	40.0653		0	0	42752
379.224	37.3201		0	0	43216
414.271	36.6906		0	0	45848
455.277	45.6018		0	0	48936
296.226	39.2726		0	0	49016
313.224	35.4994		0	0	49024
276.1	24.935		0	0	49784
316.221	37.9271		0	0	50048
394.215	27.079		0	0	53752
439.267	43.751		0	0	54520
540.279	38.8937		0	0	54600
395.241	41.0315		0	0	56584
298.225	42.036		0	0	57248
401.267	40.6297		0	0	57560
462.259	36.0499		0	0	57664
385.271	42.4029		0	0	60528
781.222	24.2584		0	0	61016
337.225	42.2188		0	0	62144
284.227	41.0865		0	0	66152
494.271	40.1908		0	0	69000
365.26	43.6691		0	0	70328
658.27	24.3567		0	0	71712
267.21	43.4203		0	0	73112
495.232	36.4584		0	0	78984
269.214	38.7422		0	0	82784
363.248	44.8936		0	0	93472
372.261	43.0265		0	0	94984
699.274	18.6955		0	0	142016
453.345	45.4361		0	30112	0
285.166	36.4182		0	30288	33768
351.215	34.4717		0	30648	41760
523.538	45.3073		0	30728	232000
531.164	29.1085		0	31008	0
305.1	23.3763		0	31040	0
500.248	26.8615		0	31104	0
223.111	11.9529		0	31552	31664
470.231	28.815		0	31776	0
512.271	36.4383		0	31896	184064
552.256	27.3866		0	31904	0
276.223	38.3662		0	31968	0
383.274	43.707		0	32024	124720
442.221	30.8185		0	32256	0
703.279	33.4199		0	32384	0
508.265	28.8642		0	33312	0
427.225	30.575		0	33392	0
374.212	24.4772		0	34064	63696
321.239	43.4529		0	34136	0
301.206	37.3785		0	35104	31256
166.051	18.128		0	35280	46392
397.277	45.5259		0	36304	61872
740.413	22.4715		0	36368	0
207.15	40.7315		0	36440	0
423.251	23.4237		0	36696	0
645.276	31.7369		0	37352	0
257.169	39.2143		0	37536	32504
259.223	39.4763		0	37552	0
270.1	26.068		0	37616	80976
472.4	48.1204		0	38120	0
436.215	25.5765		0	39472	37880
375.209	18.4996		0	40840	0
329.157	31.0774		0	41232	0
326.216	25.2573		0	41360	0
554.227	27.6566		0	42840	0
489.224	11.4308		0	43960	0
728.286	21.9555		0	44512	0
651.245	26.2034		0	44704	0
645.268	31.5031		0	45640	0
629.275	32.6128		0	45808	0
268.21	35.6596		0	47104	50256
731.279	31.2375		0	49008	0
769.283	42.4483		0	49360	0
615.357	16.3243		0	50128	41184
464.271	34.8252		0	50640	0
1286.59	33.9739		0	52600	53400
309.211	25.3081		0	52928	0
493.222	32.0643		0	53120	56696
508.41	45.2416		0	53216	62352
748.427	38.7071		0	53344	0
286.786	2.09923		0	53704	0
406.212	17.494		0	54064	46408
427.338	43.6128		0	54120	31864
309.137	18.3115		0	54832	31360
495.431	44.6909		0	54984	193344
308	2.15517		0	56352	0
475.229	32.6882		0	58080	38200
384.251	39.9275		0	58136	38064
704.376	38.6931		0	59720	0
505.266	36.5156		0	63824	0
660.423	38.5865		0	66384	0
291.1	24.0381		0	67288	0
832.422	13.9587		0	69064	54712
528.336	38.4467		0	72096	0
579.42	2.16979		0	79888	0
616.41	38.5466		0	80232	0
416.753	13.9747		0	81680	56392
466.435	44.0613		0	85608	94304
572.404	38.4682		0	85928	0
524.473	45.5759		0	86664	60160
386.6	2.14113		0	122456	0
494.526	44.7344		0	124392	453824
290.279	2.15846		0	151104	0
270.222	41.2474		0	869120	240192

## Sheet: CCMP1335
m/z	retention time (min)		CCMP1335 A	CCMP1335 B	CCMP1335 C
452.265	33.7096		5331456	1764864	1380864
452.264	33.5303		4857344	1415680	1332736
408.251	33.3633		3538944	1405952	1079808
364.255	33.2494		3496448	1225728	1294848
526.41	41.6562		3412480	0	0
570.41	41.7314		3038208	0	0
452.264	34.0169		2806272	825344	588544
410.266	34.1942		2281472	940864	822720
452.267	34.515		2055168	509696	347072
454.262	34.3167		1946112	454080	408704
408.264	33.8565		1798656	669504	632896
366.27	34.1238		1791488	599680	643392
601.27	35.1445		1785344	757888	157952
496.259	34.6345		1666048	553664	351936
482.283	41.6704		1610752	113496	0
635.274	29.8534		1601536	1430016	716544
487.275	41.6707		1587200	143616	0
496.262	34.1372		1586688	724736	454144
364.269	33.4445		1414144	660416	653952
601.264	35.7672		1382400	1015936	410304
243.079	24.0749		1292288	1079296	913664
453.258	33.4891		1289216	389120	312320
531.276	41.6868		1269760	38136	0
347.219	33.2618		1214976	447488	372096
408.246	33.5746		1152000	517376	494976
289.162	32.3358		1149952	1045056	1061888
599.252	35.8292		1112064	997056	664128
349.221	34.1276		1039232	281344	302976
320.235	33.1176		1037184	480576	516672
1201.47	35.768		1017216	554240	182912
465.267	41.6856		977856	0	0
395.241	41.0315		947328	660480	509184
496.262	33.6378		937600	277184	201792
457.23	33.7169		902848	337792	289984
409.239	33.3365		811392	330240	249472
599.407	41.9108		783872	54024	0
316.215	32.2624		774592	556800	550464
633.256	28.4726		746112	494592	207616
635.26	28.1355		738496	374016	81008
391.229	33.3974		725952	294272	243072
415.239	34.2142		709632	324032	315136
457.227	33.5534		704256	282112	248704
365.213	33.1669		697728	276288	0
435.252	33.7295		658688	212352	145024
498.25	34.3276		657280	197248	203968
413.222	33.3801		639360	308608	299392
347.222	33.4401		606720	235776	215552
496.25	33.8752		589184	222976	149504
337.167	29.04		588928	505344	603776
435.258	33.5496		576320	210752	136000
459.237	34.3192		569088	150656	139904
457.227	34.0126		564032	176640	132160
303.208	33.143		547648	268736	245824
265.221	43.3694		528768	248640	0
413.241	33.8765		526848	236160	212928
757.273	24.0194		521984	337984	518272
273.17	32.9095		518272	395328	459648
700.281	36.5972		490240	81552	0
619.406	41.7184		477696	0	0
934.418	25.7772		460928	934656	585088
369.219	33.2159		449344	243392	220992
693.275	29.0005		447872	402368	226368
457.225	34.5116		427712	163584	88992
497.227	34.0723		423680	191232	130232
391.215	33.854		413696	149376	122808
651.244	29.4977		412864	388096	265024
443.273	41.5924		407168	49608	0
408.257	34.4066		395136	147712	125272
659.279	34.7763		391808	280000	56424
651.257	28.5434		388864	224320	193600
296.223	35.0671		388864	291712	0
345.138	26.1707		385984	287360	249856
443.262	41.359		375040	53376	0
693.281	26.5382		373504	252032	56672
473.266	40.6411		366912	0	0
421.259	41.6311		361920	0	0
711.288	43.0105		359872	399552	156992
617.26	32.3204		356992	185216	91328
659.277	33.6545		353792	228928	0
920.362	24.9089		351232	109656	266368
769.286	42.7256		348032	444352	327168
501.248	34.1404		344064	187712	125416
512.403	40.6945		333248	0	0
526.409	41.2669		329472	0	0
629.275	36.3147		327936	176960	199424
1203.49	35.7753		318912	178944	61216
435.233	34.0144		317184	87624	59256
501.237	34.6339		312960	194496	74864
364.256	33.7615		309376	133056	124432
391.222	33.5636		309120	137600	105728
771.284	24.8772		309120	864640	494848
263.152	42.0897		302784	186816	0
1199.44	35.8196		287424	204544	81464
438.267	41.6545		285952	0	0
647.272	30.9082		278336	337216	122816
576.281	41.7271		277824	0	0
237.122	28.395		273216	164992	134400
647.261	31.5729		272704	355136	123096
396.236	40.9686		271104	210112	153216
517.264	40.6912		269184	0	0
348.243	33.2143		268416	103168	86872
199.124	29.3567		265920	189056	133312
318.218	29.8594		261568	192256	81784
317.153	17.7455		260352	215936	281920
278.207	31.4312		259136	172416	174464
619.243	32.9851		258368	126104	53384
437.229	34.3347		255936	66912	55144
556.283	40.7498		255872	0	0
587.254	34.87		250432	101712	46696
771.333	25.2464		248960	500928	332608
468.284	40.6479		248704	0	0
497.267	33.6315		247424	85200	65856
344.222	32.7674		247040	0	0
413.223	33.5669		246976	160576	130560
322.217	34.0513		245056	168960	162368
583.233	29.227		244800	74584	95456
364.249	42.2535		244288	258048	134848
321.178	33.0365		241024	119528	129960
878.417	25.7898		239680	310080	292096
496.325	35.3308		237568	92392	35632
756.283	17.9037		234816	508672	423744
659.284	34.4091		232768	202816	46552
615.239	32.2339		231680	103120	123120
331.21	34.1005		230656	80048	77824
259.215	42.6818		230464	65192	0
438.271	36.6154		230464	333952	113168
650.283	30.4844		229568	292672	193024
349.175	27.3861		227008	136000	144576
641.234	29.5114		216960	105456	127760
757.338	23.097		216128	56848	149056
296.218	34.024		214976	292672	238016
216.151	29.3684		212864	133184	119408
480.213	29.8538		212480	207488	113296
435.253	34.5068		211648	53616	36840
549.227	32.3793		210560	181376	102616
487.27	41.2084		209728	0	0
645.281	33.5387		206400	101232	128672
214.115	20.4214		203840	184448	195072
364.257	41.9973		203520	238976	133824
217.159	33.4945		202304	139904	0
349.235	41.041		201664	133248	180736
223.136	20.7637		198016	167296	135936
645.252	32.9384		195520	75112	112320
257.1	28.673		195072	168960	156736
291.158	31.7537		194816	52888	95528
617.255	34.6687		194496	55496	90984
613.232	24.8071		191872	138752	100192
446.235	35.7016		190016	141504	61576
920.351	24.2592		189120	32344	91464
503.262	34.4128		188160	88120	72384
540.269	33.7778		183680	42896	0
647.238	22.4678		181568	118648	137088
382.258	38.3341		180480	96528	0
390.215	24.2168		179264	251456	201024
561.281	40.744		178816	0	0
471.209	23.5443		176640	97536	120800
538.221	28.8267		176576	180736	112696
471.213	23.261		175744	106504	168896
637.257	28.4045		175552	36168	66944
504.231	34.4151		173760	112568	33232
260.173	16.7713		172608	133568	138688
270.213	27.5459		171520	79296	97016
438.266	37.0323		169920	195968	61632
478.238	37.1201		167232	156480	85656
413.223	34.3917		166720	70056	58000
438.259	32.4837		166400	53112	37504
617.273	34.1926		165632	140032	179072
769.283	42.4483		165568	264960	138688
482.279	41.1906		164864	0	0
433.235	40.2583		164544	0	0
501.267	33.6511		162816	67928	44784
520.227	29.5673		161792	70912	102328
621.249	28.4765		161792	107760	56456
209.131	24.4885		159040	113016	98000
743.281	22.0183		158528	0	63448
479.244	34.1188		156224	78632	43376
297.1	10.104		156224	135872	104256
389.165	30.0834		156160	117048	123240
633.269	23.0174		154560	66544	54840
364.232	37.0896		154496	124384	39736
317.158	45.0887		153344	69536	38312
477.4	48.3493		151360	137536	49648
266.078	22.7427		150208	113224	40304
755.282	40.9325		150016	70528	64232
546.275	19.1393		150016	276992	224832
317.209	32.3475		149312	50352	122000
375.157	27.114		148608	104216	54088
647.233	17.3365		148224	123640	93448
618.273	32.2609		147712	77504	41648
663.253	28.9571		147456	118112	186432
337.22	28.2088		147072	83016	50944
338.17	29.034		146688	113000	120064
583.215	25.252		145792	157696	104952
223.133	32.2545		144320	91104	69128
248.175	31.8521		143744	95992	58704
408.261	35.1636		143680	40144	32600
358.244	34.8036		142784	0	0
507.138	24.15		142656	103192	94440
515.924	20.773		142400	0	79416
528.258	26.9593		141568	131200	115136
347.153	27.516		140736	55744	56680
600.405	40.7957		140544	0	0
345.138	25.8837		140480	93080	78816
479.254	34.6135		139840	59720	0
651.254	25.2134		139072	78736	39728
524.406	40.3399		138624	0	0
429.237	40.6164		138368	0	0
275.21	34.7268		138368	80440	95928
444.218	28.0616		137856	86720	73112
1271.5	29.8762		137600	101480	43816
514.238	24.8757		136832	0	73216
522.914	22.2796		136512	68216	104016
291.168	44.2174		135232	0	0
681.346	30.6214		134912	193984	181248
356.23	33.3553		134784	209024	185344
424.214	24.5547		134400	234240	165184
438.257	32.3207		133888	42904	0
394.266	41.5007		133760	34368	0
170.123	13.825		133440	125600	122648
532.277	17.9496		133376	70296	101216
428.223	31.1139		130464	80216	83928
755.285	41.256		130440	76288	106760
348.249	33.4507		129728	57160	52296
639.259	46.2808		127688	0	0
693.281	27.7057		127008	89208	0
522.927	21.2645		126280	73976	115472
364.245	37.5245		126224	145600	52144
427.275	43.1389		124912	0	0
329.157	31.0774		124912	82464	106584
394.278	36.4147		123024	187648	0
424.263	32.3754		122440	0	0
462.214	28.9419		122376	32824	54672
511.28	43.3669		122304	0	0
393.214	20.4339		121816	125408	131904
376.217	20.7926		120776	56832	107616
364.251	37.3379		120680	113568	39976
501.263	33.8514		118672	60696	39568
1020.46	20.7176		118560	120104	135936
542.271	34.4933		118400	35920	0
531.221	32.0222		118256	173312	113480
269.163	21.7634		117976	107728	107128
438.266	36.2851		117880	213632	61368
293.154	31.7878		116624	113288	94832
633.237	30.8159		116248	62312	62224
467.233	30.7417		115456	107680	42192
421.238	42.1527		115432	62496	0
921.419	24.2371		115304	0	66480
443.258	36.5159		114544	230336	99832
191.136	32.2539		114480	52096	47640
443.227	37.0062		114328	150336	53888
436.268	36.6016		114304	84512	0
807.355	26.3856		114224	165696	126920
275.134	27.3405		113952	99128	83472
245.133	36.2371		113168	101096	0
274.168	32.8794		113064	86816	108408
347.219	33.7829		112864	54640	61336
350.221	32.1215		112688	87088	72040
512.234	31.055		111992	157184	102240
282.169	43.3719		111872	54896	0
363.226	36.8536		111408	0	0
695.238	27.7161		110848	94352	73080
410.212	23.1942		110264	44856	68792
409.228	34.37		109592	52320	42160
906.279	23.2443		109560	0	0
477.231	24.6223		109480	108688	75448
284.28	37.4914		109440	176128	109592
335.212	36.5134		109368	71392	85272
330.212	29.3583		109320	64984	72568
517.221	30.9195		108592	44800	67896
823.413	22.1833		108560	103712	136896
375.218	34.2211		108360	55824	43544
249.142	34.7318		108152	64328	34248
685.279	21.6175		107872	71400	89728
197.122	26.3065		107856	96856	115080
396.257	38.3622		107800	90496	46592
584.237	29.2673		107408	40296	43984
636.28	28.5585		106856	0	47208
351.255	43.4993		106536	57888	58856
270.209	23.7617		106408	66376	64416
594.272	23.0929		106392	81304	116256
380.259	32.0996		106088	0	0
261.14	16.7514		106024	109832	118200
321.225	39.3814		105880	87320	90968
217.136	33.0409		105672	68432	33448
439.267	41.6318		103496	0	0
314.227	32.9464		103472	86752	62472
350.218	31.8127		102912	0	0
457.177	24.9807		102544	83856	73800
396.26	40.1814		102192	87296	0
616.281	29.5659		102096	73816	45208
705.268	35.4079		101968	78520	55784
346.1	26.2248		101784	83328	59368
395.241	41.7592		101400	0	0
617.245	33.2815		101272	78008	40440
261.149	30.191		100856	84304	86328
350.271	41.429		100544	39080	0
632.41	35.0697		100088	104088	0
308.223	32.5754		99888	71432	57896
315.209	38.8282		99560	128120	39472
409.216	22.2924		99544	62136	65136
765.287	23.1106		99432	221888	179776
383.258	43.2653		99384	0	0
878.345	29.3675		99176	148352	116400
397.247	40.0653		99168	40392	0
313.1	2.16739		99088	54136	68768
529.273	40.3116		99056	0	0
196.131	31.5002		99040	89888	96608
446.221	29.3318		98768	75456	63304
605.283	40.784		98664	0	0
608.268	24.121		98544	335296	158080
651.274	27.9084		98360	79424	82992
356.217	22.2083		97976	154752	121792
661.248	22.7474		97888	173696	127624
926.279	20.1424		97408	170240	136448
209.131	30.3183		97064	36984	0
647.266	29.6768		96368	44512	0
285.1	25.7747		96216	83032	73952
315.265	19.9878		96192	0	0
257.135	19.4557		96184	65256	0
912.35	19.5475		95576	46000	87752
807.286	18.9636		95080	106848	121256
394.266	32.0884		95056	33048	0
588.415	43.3516		94824	0	0
334.239	45.1065		94632	53712	30304
378.779	17.9016		94424	278400	199616
1204.44	35.7833		93904	53824	0
1044.46	21.2557		93496	48040	76272
211.127	29.0918		93376	94984	88672
504.234	34.7721		92696	83048	0
647.229	23.9372		92488	114912	37080
742.281	16.4319		92416	0	105720
413.224	35.1587		92400	34328	31368
329.168	32.7225		92040	55720	0
510.9	20.7142		91672	108528	124376
649.263	26.7554		91448	56424	64864
284.171	31.3437		91304	69568	59448
376.228	21.3087		90256	0	68144
332.221	30.8417		90240	68592	83320
181.12	29.3447		89960	82344	58736
540.275	33.9693		89648	0	0
361.211	31.157		89176	66448	61544
390.212	23.4846		89120	174080	128200
363.224	37.7295		88672	0	0
780.476	31.6408		88552	97456	88128
685.239	22.266		88488	91344	87960
410.263	35.3625		88392	31496	0
529.97	22.5886		88288	203520	126072
267.174	44.6391		88264	0	0
647.259	23.7002		88248	78136	64048
448.253	30.4094		88240	75304	30656
469.266	39.6036		88064	0	0
570.226	29.2878		87472	79320	90784
452.266	35.2477		87376	0	0
615.245	31.1958		87336	53600	58208
632.28	32.2354		87304	37976	50528
289.21	33.123		87176	87056	70736
641.3	28.7382		86864	54488	69016
231.135	31.8866		86632	82856	47584
936.439	25.8205		86424	168128	113744
468.227	30.3056		86368	33344	31952
633.252	33.1975		86032	75728	65576
667.282	29.6871		85144	68232	46576
436.27	36.1864		85128	97968	34320
391.225	38.8822		85064	43688	32000
1030.49	20.7586		84936	0	44928
456.793	19.5249		84928	38136	78320
1044.45	22.3128		84808	45816	78344
864.283	24.9299		84688	0	31024
1058.49	22.583		84624	185024	127920
261.1	27.5629		83912	65760	65512
337.211	27.7123		83752	55552	43440
249.13	32.2656		83528	94800	101672
441.244	36.5707		83424	80448	0
702.276	37.8628		83408	0	0
479.246	33.6279		83408	35568	0
629.281	36.5396		83376	50232	43840
661.272	36.3982		83368	81224	0
329.1	16.4517		83200	75664	65232
607.282	41.0996		83112	51064	0
737.266	30.3214		83104	81568	46400
540.257	26.4742		83056	91592	91456
466.247	35.3497		83024	42360	0
422.275	35.0068		82944	48664	31688
454.269	35.5231		82736	33448	0
201.13	30.1294		82520	75000	62632
649.238	30.4978		82368	77200	65176
455.248	38.1058		81952	35024	0
622.257	28.4919		81736	57624	0
400.246	33.4261		81624	164544	137024
472.4	19.9286		80896	0	0
261.1	31.4537		80856	65552	64648
663.254	31.706		80856	89840	74368
325.148	21.5435		80464	0	50784
443.23	36.2781		80376	128200	51616
378.223	34.8785		80320	46048	55608
424.268	40.604		80240	0	0
631.262	34.011		79816	61632	94128
349.225	43.4722		79672	75624	48640
291.208	31.0977		79256	37992	0
481.255	34.414		78832	37584	0
272.222	39.535		78800	79496	80936
191.125	33.4779		78568	94752	51536
647.237	32.2448		78064	47880	65304
376.22	19.8117		78024	32008	63576
441.258	40.4527		78016	59344	0
390.216	23.0671		77840	143744	99408
827.278	41.8984		77800	169344	122680
600.218	21.2369		77504	157056	116792
312.233	37.7992		77448	45152	58360
503.9	19.899		76776	0	45520
227.117	22.1087		76592	40376	54800
634.252	23.0876		76384	38432	0
639.238	29.2736		76368	0	0
324.221	33.9892		76032	86952	87744
298.224	36.118		75848	49376	0
619.25	32.2644		75808	61296	37256
392.261	36.5793		75576	62144	0
447.218	35.7832		75512	64024	0
585.257	22.6315		75480	106144	98376
480.275	37.061		75304	38096	0
347.164	29.0373		75200	72232	41288
1006.42	19.9142		75160	0	43280
377.215	24.6799		74952	70944	74688
289.161	36.3791		74696	0	0
501.236	35.3524		74344	42640	0
773.279	22.639		73880	53560	78280
863.364	27.7831		73456	75984	67088
633.277	17.749		73400	51648	42288
390.214	22.7149		73024	121528	96144
351.232	43.2882		72968	51568	60360
364.244	36.6938		72904	52384	0
269.141	2.17193		72904	100048	44640
675.274	31.5923		72768	71336	38592
241.137	26.5593		72720	68568	66456
284.215	31.5704		72664	56616	50416
681.253	32.1782		72408	80480	52584
438.261	32.8064		72248	0	0
572.405	44.6286		72104	0	0
521.223	29.5456		71896	34928	41712
423.222	23.1765		71664	50000	49392
423.251	23.4237		71664	50504	0
466.268	35.1878		71392	42880	0
406.268	38.1176		71232	0	0
241.127	19.9191		70936	88016	66760
383.268	42.8868		70792	0	0
331.209	26.1487		70656	0	40176
331.162	27.9517		70568	0	0
584.244	25.253		70504	75696	51760
708.35	30.6565		70272	100064	86904
104.155	1.76823		70152	94560	64448
398.13	23.931		70128	53072	35896
787.36	23.7576		69968	131072	94560
547.242	32.5644		69896	56944	76776
412.269	34.7529		69752	95624	58048
198.142	27.3487		69648	71752	43664
512.315	32.8296		69584	0	0
280.157	42.0773		69544	34464	0
603.241	33.9314		69544	44080	35976
640.282	46.2978		69288	0	0
585.237	34.1216		69280	33440	0
589.233	33.8503		69256	0	0
468.263	32.6136		69184	0	0
570.231	30.2572		68792	110536	109632
472.243	23.2613		68088	41448	56696
421.16	30.2554		67928	54760	49016
153.15	35.7911		67776	66632	61736
480.279	40.3016		67704	0	0
617.248	29.267		67624	60360	0
473.223	25.0257		67496	41480	53768
773.282	22.4132		67232	33984	59736
171.13	23.6288		67128	88416	38264
278.156	30.2387		67064	57840	58584
407.244	42.8126		66824	35672	40680
631.258	34.6626		66680	51984	35944
497.235	35.3301		66536	32672	0
395.1	21.2055		66464	0	42536
482.271	36.9731		66456	129320	64320
1261.49	24.0525		66448	0	47464
482.27	36.6558		66360	121600	61112
464.272	39.5693		66352	0	0
679.27	27.0916		66304	32752	0
331.157	32.777		66224	49864	47504
902.413	26.4214		66080	82152	87040
539.165	28.873		65960	60568	41544
663.269	29.919		65856	31528	0
667.246	27.0616		65768	52488	57904
349.233	41.3154		65608	54144	96976
317.1	16.933		65600	80560	57784
651.233	24.2615		65576	43320	32040
664.271	28.9451		65560	49832	83440
399.234	36.474		65528	103856	0
347.209	27.3615		65504	35152	32864
351.218	30.9591		65504	41504	39056
319.186	40.3914		65504	62264	0
580.227	20.1939		65296	0	46136
243.186	45.4874		65192	30696	0
695.238	27.3336		64920	60208	55712
368.233	34.1606		64856	0	31712
665.272	28.7188		64712	38320	40872
439.256	46.6796		64496	58520	0
707.281	20.2936		64488	39704	48472
308.222	44.2391		64456	0	0
709.276	25.3424		64440	42000	0
380.213	30.4579		64424	62088	64880
321.248	49.528		63952	0	0
396.222	33.0644		63848	0	0
695.264	28.861		63832	55088	38808
623.35	19.0367		63800	0	37472
813.267	40.5108		63784	38352	45024
480.269	36.6609		63728	59792	0
633.266	30.2024		63640	35448	0
330.159	34.8185		63576	91360	50824
332.218	30.6066		63464	58776	58128
810.342	25.9907		63456	75128	67088
709.278	29.0229		63384	74080	36360
371.804	16.3923		62936	0	58928
479.235	37.1318		62680	49216	0
852.279	26.0257		62600	81864	55512
279.204	31.4534		62544	38312	44952
265.138	30.8636		62344	53904	37752
436.274	40.2909		62280	0	0
600.34	33.2251		62264	0	0
396.235	38.0777		62024	35064	45280
597.23	32.192		61920	64536	46872
365.225	37.0654		61832	52320	35472
436.271	40.0954		61808	0	0
700.937	29.678		61760	57648	76088
304.222	40.433		61744	0	0
336.238	41.4254		61656	125680	94712
401.215	19.4443		61648	31128	44648
476.223	31.8388		61352	42256	44208
365.212	25.2367		61296	46712	35064
505.238	34.4219		61192	51960	0
583.254	28.1959		61152	37136	39384
588.277	31.4838		61088	89224	72912
380.271	40.5657		60848	0	0
397.222	34.1334		60848	48824	0
392.247	36.1371		60720	93400	0
641.222	24.8432		60664	64864	55048
345.231	38.7673		60632	46360	47984
641.229	24.0091		60496	66048	59512
531.249	32.5385		60496	80072	64552
661.276	35.5537		60096	62984	0
490.175	29.348		60072	42912	0
361.232	34.9214		60000	42480	42608
425.276	43.3555		59928	0	0
349.228	34.7801		59920	39048	41696
264.244	37.4885		59896	58896	46320
189.13	32.0891		59848	0	0
182.123	27.3411		59824	31944	0
517.165	31.2664		59816	30024	42096
787.34	23.4725		59680	113176	88216
651.245	26.2034		59648	44104	47264
468.218	30.7653		59584	47136	0
653.23	27.8454		59168	48976	37632
602.266	28.193		59120	0	0
594.273	21.4796		58992	34544	45312
634.264	30.2434		58688	44320	31832
328.213	27.669		58568	114976	65128
375.226	36.5443		58360	49256	31880
223.153	21.3065		58216	42768	61624
377.231	44.6439		58104	33456	0
888.412	25.3032		58040	0	0
416.175	18.6356		57744	0	0
377.235	36.6109		57576	107584	0
675.272	31.862		57424	49736	0
156.116	12.7384		56912	30496	54520
217.144	34.1493		56760	0	0
400.251	33.8453		56680	91312	61128
1034.44	20.7749		56592	317056	139328
498.219	28.7167		56544	97944	54248
407.154	29.2487		56480	75232	48088
421.253	36.5917		56464	102712	35408
395.151	20.8196		56400	0	38488
391.22	24.2054		56384	76840	55752
329.227	43.3464		56344	41848	0
349.222	35.3657		56208	43880	38216
633.25	32.6528		56120	44816	57360
540.269	34.235		56032	0	0
1020.42	20.2275		56000	48912	49504
365.244	42.1918		55600	77448	41160
556.287	40.3106		55584	0	0
506.284	11.5		55416	107928	68792
463.764	20.1329		55352	110936	95280
293.21	27.75		55336	55152	0
219.12	33.2672		55200	40320	36128
253.132	23.7571		55152	35600	38720
375.13	24.2435		55136	37048	52032
677.266	31.2039		55072	44408	35464
300.217	32.2455		55000	43736	42608
441.235	36.1692		54960	69296	0
351.21	32.1223		54816	43856	37312
1173.51	34.8883		54808	0	0
513.275	39.6722		54768	0	0
331.152	23.986		54696	0	0
1256.46	22.7344		54680	74000	51680
329.1	28.9011		54640	38992	35576
496.217	25.2113		54640	45360	82032
649.27	31.7524		54520	38472	42048
460.258	32.557		54512	0	0
721.275	21.5752		54376	67232	44400
470.231	28.815		54272	0	0
485.263	37.0613		54256	0	0
347.145	27.0559		54016	35440	40232
761.346	28.0585		53896	76432	41016
287.216	40.4113		53776	0	0
233.122	30.7353		53592	0	31152
361.269	38.6735		53472	40128	303168
655.265	32.3228		53432	81568	54096
649.263	30.9923		53256	44648	30240
512.29	40.271		53040	0	0
395.215	21.744		52968	30048	0
649.274	32.5074		52736	41912	31864
1159.32	26.4885		52632	38312	57512
485.259	29.2594		52624	47464	30664
487.236	37.089		52584	78528	42080
350.267	41.054		52472	41040	50648
253.121	22.5708		52400	73640	117736
457.251	38.6616		52208	99056	38936
628.923	22.7408		52192	39184	36032
1223.46	35.1701		52168	0	0
220.12	17.9317		52144	30552	0
377.21	26.2303		51944	38560	57568
709.282	38.3748		51920	44392	0
350.153	27.3541		51880	32936	37984
617.262	31.2264		51808	50808	35336
338.227	39.3929		51800	30280	31664
647.276	37.8276		51704	49760	0
631.253	33.2909		51704	54488	81608
201.138	32.1282		51648	73072	49960
649.242	32.7421		51608	74400	38280
148.124	9.31409		51544	55360	39816
936.433	24.3501		51512	51304	56584
537.27	28.3255		51488	74848	47952
368.1	12.9031		51408	76400	69648
407.246	43.6909		51392	39968	46752
296.218	33.6105		51192	76512	64448
396.246	39.4641		51128	42432	41048
295.213	30.9926		51032	49752	61736
343.217	45.6766		50992	0	0
226.135	29.8251		50960	39904	40272
138.122	13.8119		50920	46536	50296
393.1	21.23		50888	0	42096
639.245	29.0802		50864	0	0
681.235	26.785		50728	0	31352
619.232	25.7119		50704	0	0
396.258	39.7906		50592	51920	52904
686.286	22.2849		50568	50632	47328
520.23	30.805		50560	36616	45560
835.167	55.3951		50376	53752	46424
784.282	13.6252		50320	0	0
709.016	30.67		50312	68504	77120
468.213	27.239		50304	0	0
151.151	31.8095		50240	60152	30672
242.166	22.7911		50232	43880	31840
378.275	43.2149		50152	0	0
198.119	18.0873		50136	34320	39544
229.128	20.3933		50120	0	0
245.137	31.0142		50120	52912	47784
317.211	35.5585		50080	0	32808
307.223	39.1573		50080	54544	54136
681.278	32.5493		50072	43736	37776
507.218	25.722		50056	0	31840
427.338	43.6128		49928	0	0
700.284	24.6618		49928	62920	50568
179.13	26.33		49904	39592	39416
269.214	38.7422		49680	48800	115936
282.1	32.2844		49600	0	50984
393.214	27.5296		49376	59056	49256
293.213	29.0128		49304	63808	0
534.228	32.1563		48904	57392	0
530.013	22.7783		48776	108496	78976
342.22	19.6183		48584	73672	62824
683.272	28.1282		48568	57976	31936
310.218	32.0588		48432	0	0
1415.5	30.6714		48432	79256	87992
264.218	42.1171		48384	31728	0
181.115	28.0134		48320	52784	47896
610.276	21.2845		48240	48408	60424
267.21	43.4203		48224	42712	0
263.209	42.9423		48160	55080	37344
301.1	47.3511		47904	52896	57544
739.27	31.3104		47864	63024	85680
536.233	35.8993		47840	59024	0
654.414	25.8482		47744	34520	59304
725.272	28.5571		47632	61128	0
510.9	20.2191		47008	35624	61552
699.278	24.7017		46704	51704	46136
950.364	24.4958		46608	66280	55680
135.121	29.1548		46496	0	0
421.22	31.346		46432	77608	41648
617.268	35.0295		46352	53216	0
583.224	21.7123		46328	37184	64312
424.214	25.2511		46248	116160	49368
1093.39	21.5302		46208	70920	56752
713.231	28.3065		46120	58760	0
399.233	37.0049		45920	77880	0
663.244	22.234		45832	55128	55280
297.217	9.33799		45776	50656	0
677.28	36.0779		45352	39976	66016
332.23	34.1154		45192	0	0
444.241	33.5337		44800	83496	68568
356.247	33.7376		44656	58424	59448
707.34	41.6057		44568	101392	107688
335.216	34.7818		44440	50600	39232
1058.49	21.8816		44432	79312	52976
536.247	34.8262		44232	59264	0
945.357	26.1883		44232	92968	78408
425.213	24.6756		43392	77336	46712
648.278	23.9094		43328	61408	0
291.1	32.348		43120	32888	52520
709.259	25.9227		43064	54128	35720
328.224	32.9485		43016	55848	48904
999.478	22.5267		42952	37176	0
330.221	28.8435		42912	33640	34552
336.233	40.3791		42784	0	0
1307.49	25.8583		42456	42656	65232
276.218	32.9199		42224	0	0
649.224	20.1		42088	0	56176
691.412	45.8557		42056	38472	0
292.216	31.7019		41952	0	0
517.925	20.7771		41952	230528	98576
309.137	18.3115		41816	55672	43272
482.209	31.6467		41632	0	0
247.134	29.2914		41584	0	0
529.219	22.9163		41480	40768	73840
313.224	35.4994		41424	42360	0
333.231	38.8526		41400	36720	34688
496.214	24.3253		41328	37288	67432
631.276	29.3615		41184	0	0
393.217	26.6533		40880	84888	61816
261.217	38.6082		40872	42752	32544
410.27	36.0519		40584	0	0
513.273	44.6071		40528	0	0
379.169	25.3052		40408	0	31232
413.272	42.1967		40360	0	0
218.169	33.2222		40344	82032	0
367.212	31.2317		40096	52592	57272
351.1	23.4688		39784	31888	31424
739.277	30.9519		39736	47256	64960
383.274	43.707		39680	0	0
300.219	33.9144		39592	55288	55640
1072.5	23.0679		39576	347584	116672
513.225	31.051		39400	64840	42704
321.212	31.8521		39352	0	0
758.411	24.2779		39264	31600	0
312.224	32.9514		39216	49800	52680
1416.51	30.67		39160	62080	68192
332.223	29.674		39104	40920	37608
929.252	38.1696		39088	35208	0
919.348	19.7975		38968	56024	40192
267.207	43.2326		38960	36952	33104
568.269	28.3915		38880	56416	41216
551.536	45.6999		38632	48512	44920
351.217	33.5258		38632	50416	54688
321.22	40.4051		38616	40600	33272
292.213	32.5242		38536	0	0
265.18	42.0345		38408	64904	54200
332.276	38.8337		38344	49752	0
287.169	37.4544		38296	0	0
487.258	36.6609		38240	84544	45872
375.223	35.5437		38200	35376	0
537.23	27.6743		38048	58192	35056
557.241	31.9244		37424	50544	0
331.217	36.8637		37416	0	0
215.117	18.0829		37320	0	35584
407.211	29.9946		36744	52208	33256
275.1	20.0454		36576	71056	37784
709.275	32.864		36384	0	0
195.143	30.4928		36352	32856	36368
633.406	35.0698		36264	53184	0
791.422	15.0377		36192	52552	32264
261.1	28.0585		36040	0	0
542.402	40.9714		35928	0	0
661.251	23.6413		35920	70432	0
289.218	43.2135		35888	0	0
624.271	22.3073		35880	136640	70320
395.254	36.5739		35848	55336	0
1077.4	28.2477		35584	52376	43112
696.276	27.3465		35576	0	31592
424.264	32.5856		35480	0	0
293.16	32.0482		35032	32784	0
468.251	32.8101		34840	0	0
529.955	21.9056		34840	72232	52912
357.249	21.9537		34792	34576	0
640.411	39.0144		34632	0	0
221.135	34.2189		34536	0	0
907.429	17.3961		34488	43312	58424
690.409	22.4223		34464	67160	51392
498.273	35.6551		33872	0	0
153.125	13.5852		33720	37016	0
330.219	34.39		33680	0	0
601.228	21.1936		33520	64328	55288
256.153	21.9797		33440	0	36176
661.264	32.7922		33432	0	0
367.212	31.5558		33328	48872	33192
454.267	36.1843		33296	0	0
351.217	33.2438		33160	54096	60832
478.222	30.5589		33056	59272	31952
321.215	36.373		32656	0	0
403.219	28.7138		32648	0	0
631.272	32.0731		32520	0	33728
522.365	41.8498		32416	0	0
788.287	23.4354		32024	70600	36728
284.239	44.6831		32016	0	0
943.283	39.3737		32016	99600	37216
273.156	31.2645		31856	0	0
201.146	33.2287		31696	169600	72400
484.249	26.0601		31672	0	0
361.22	28.045		31432	0	0
159.126	23.896		31424	0	46544
355.239	32.9953		31296	0	0
519.26	29.6943		31288	55136	45024
733.26	32.6537		31264	30248	0
514.281	39.3648		31216	62224	0
149	1.4862		31096	0	0
273.745	19.1028		31000	60160	60624
269.1	26.4719		30880	0	0
305.218	36.2632		30792	0	0
803.281	23.4064		30752	85024	53968
317.1	27.408		30656	0	0
584.267	28.1783		30560	0	0
232.143	22.1552		30416	51984	63752
273.212	31.4911		30384	0	0
313.158	31.8008		30376	0	0
916.422	28.1107		30296	125608	53424
921.429	17.7359		30296	134720	44656
282.217	38.6371		30280	0	0
201.146	31.101		30248	36264	0
591.277	37.6899		30200	83224	85936
330.173	30.7704		30144	0	0
413.211	29.1343		30088	0	0
308.225	38.6417		0	0	30120
380.248	43.6395		0	0	30152
159.162	22.0829		0	0	30344
344.228	31.9489		0	0	30448
679.439	41.1683		0	0	30536
288.217	32.4048		0	0	30648
935.457	25.9579		0	0	30768
247.135	31.0191		0	0	30976
209.139	35.1676		0	0	31144
538.226	32.1481		0	0	31184
398.264	36.6795		0	0	31200
270.1	21.8083		0	0	31328
494.158	27.5627		0	0	31576
958.449	22.9496		0	0	31648
211.127	22.9116		0	0	31664
255.13	28.852		0	0	32096
333.216	35.3077		0	0	32096
333.138	25.7443		0	0	32448
340.221	33.7468		0	0	32968
246.144	32.9983		0	0	33088
349.218	37.312		0	0	34112
188.146	22.8391		0	0	36032
328.269	37.7149		0	0	36168
349.226	37.7352		0	0	38712
403.248	41.3703		0	0	40208
232.135	31.1796		0	0	42912
330.213	26.0626		0	0	42992
328.221	20.1182		0	0	46048
339.212	33.9688		0	0	50488
447.215	31.677		0	0	50760
624.262	26.9304		0	0	50944
346.214	24.811		0	0	52080
318.159	33.7969		0	0	52728
282.1	25.0207		0	0	54744
404.219	25.6742		0	0	54944
210.169	33.9643		0	0	55304
260.208	29.7905		0	0	56064
232.129	14.2583		0	0	60520
316.216	26.7044		0	0	61024
430.221	29.5052		0	0	62000
431.219	21.4689		0	0	66168
759.409	33.6695		0	0	98664
242.139	33.9552		0	0	160448
327.22	20.1471		0	0	196736
579.262	28.7971		0	30112	0
600.276	27.4637		0	30240	0
920.338	19.7654		0	30360	0
289.209	27.4003		0	30656	0
811.47	41.2015		0	30776	0
494.526	44.7344		0	30888	0
723.455	41.1828		0	30944	0
319.22	34.5861		0	31000	41016
239.131	25.9794		0	31048	0
377.252	37.1705		0	31088	0
297.218	38.5034		0	31088	42208
568.353	37.2023		0	31216	0
523.538	45.3073		0	31456	30056
277.072	2.07398		0	31800	0
361.223	32.0298		0	32160	0
442.221	30.8185		0	32320	0
183.123	29.5775		0	32472	30056
303.209	36.6939		0	32752	0
645.271	34.2483		0	32952	43704
364.221	34.3489		0	33288	0
677.247	30.3919		0	33376	33432
652.269	25.1105		0	33544	0
275.157	34.3738		0	33832	0
220.175	31.4658		0	34096	0
628.244	31.2396		0	34232	35952
444.222	33.898		0	34336	0
733.276	32.4321		0	34744	0
493.214	27.534		0	34840	75176
333.139	24.5428		0	35216	0
499.238	34.2278		0	35272	51520
186.127	21.0937		0	35688	0
677.268	33.5592		0	36048	52008
1400.6	29.6135		0	36632	51664
571.245	28.6484		0	36648	0
643.25	35.0713		0	38336	36312
561.269	30.5296		0	40032	0
557.224	31.2212		0	41560	0
675.27	35.7576		0	42432	39064
356.228	28.4836		0	42792	0
275.212	21.6513		0	43328	0
213.152	36.108		0	45872	53552
190.127	28.8928		0	47488	0
293.158	22.4161		0	48104	39208
591.275	35.8325		0	48176	40304
740.413	22.4715		0	50056	0
257.1	27.6677		0	50112	0
866.244	27.1421		0	50144	30176
445.265	23.8648		0	50368	0
789.28	23.6125		0	51904	30160
461.239	41.3565		0	52168	0
376.271	42.0363		0	53400	0
537.412	13.9526		0	53904	45592
803.276	25.6618		0	54064	0
408.275	39.1729		0	54464	0
155.12	29.2295		0	54560	0
350.1	17.3246		0	55096	53984
431.221	29.8553		0	55896	45288
708.286	41.6061		0	56104	48840
982.214	62.4726		0	56368	0
701.415	25.6118		0	56424	0
269.221	6.24203		0	56512	0
981.213	62.5187		0	56552	50152
980.213	62.4939		0	56688	53544
297.222	9.65764		0	57200	0
641.242	34.0523		0	57464	0
263.212	40.5439		0	57704	49896
139.137	28.9018		0	58552	0
885.283	40.5663		0	59192	31680
573.266	24.1195		0	60232	0
403.158	25.2741		0	60272	0
435.215	23.4623		0	60560	33424
329.226	38.6591		0	60600	42272
945.422	19.473		0	60760	0
345.225	39.3849		0	62128	0
473.271	19.4533		0	62440	30568
457.267	39.1376		0	62632	0
385.225	32.6623		0	62736	0
1036.49	20.7799		0	62760	0
758.275	17.917		0	63704	51312
480.221	20.0753		0	66272	33768
253.69	11.5311		0	67232	51064
1074.49	23.048		0	69368	0
773.226	25.2766		0	70872	51040
404.16	28.6168		0	75208	0
461.279	17.672		0	75440	39744
469.282	41.9186		0	76232	45496
350.219	34.2619		0	77712	0
959.418	19.9829		0	79616	0
301.206	37.3785		0	80520	60920
201.137	27.1463		0	83784	0
425.272	41.8318		0	95736	48352
157.132	28.8993		0	97728	43280
274.153	27.5622		0	102168	0
370.212	27.4646		0	116096	0
1145.49	24.109		0	120584	34168
275.22	32.125		0	197056	183552
536.919	23.0397		0	203776	78336

## Sheet: CCMP1647
m/z	retention time (min)		CCMP1647 A	CCMP1647 B	CCMP1647 C
315.209	38.8282		3935232	7884800	1793024
273.209	33.6212		2552320	1399296	2453504
319.186	40.3914		2319872	4591104	609088
290.217	33.6073		1564160	896256	1364480
319.22	34.5861		1319936	1141248	74408
779.276	29.9292		1140736	910592	923968
273.215	33.9377		1124864	750400	1246208
290.222	33.9131		871168	436480	834752
321.22	40.4051		790912	1530368	242048
263.152	42.0897		790848	1105920	93280
301.217	36.829		721664	502656	284864
316.215	32.2624		683264	1022080	584064
307.223	39.1573		679488	952256	693760
347.225	37.7212		630016	510592	142208
267.21	43.4203		599168	1785344	188928
336.233	40.3791		581312	1406464	188800
332.276	38.8337		561088	1138176	317696
345.138	26.1707		560448	125512	475072
181.115	28.0134		553600	928256	381440
440.25	28.8386		545472	384512	91728
267.207	43.2326		544384	1433600	188480
363.229	34.5114		482816	438848	0
321.215	36.373		481792	355136	38992
321.223	38.72		481728	686528	214336
317.214	30.5775		452736	283456	390016
499.264	22.8654		427200	428032	485888
187.126	38.8363		423104	829568	189632
243.079	24.0749		419200	508864	410816
337.167	29.04		408320	247232	324544
821.285	30.9769		368832	330752	305088
284.28	37.4914		358144	69384	149440
587.404	39.5434		357504	408256	43048
396.253	28.4277		349760	222080	71448
291.211	27.7889		345024	202688	347392
281.228	42.0068		331648	1482240	79200
484.256	29.2901		307776	227776	59240
225.155	37.6837		282496	276864	264960
1058.41	31.1957		276992	362688	367232
265.221	43.3694		268032	938752	0
259.212	41.9699		267008	708928	104088
296.218	34.024		261632	136128	68240
320.235	33.1176		254912	50992	46040
197.157	34.399		254784	164224	287744
318.176	36.7601		244992	162944	106240
380.23	34.4704		244864	200896	0
273.209	30.7068		232064	205824	245760
287.216	40.4113		214848	456256	74408
338.225	40.4231		214464	520192	70776
276.218	32.9199		213760	83640	67520
455.222	23.9276		202816	194304	201664
257.1	28.673		201024	109240	140416
335.216	34.3511		196992	171520	171968
214.115	20.4214		192640	203008	156224
259.215	32.9254		188224	79472	63240
275.157	34.3738		186688	133632	198912
216.151	28.0212		184192	256832	90296
403.241	38.1237		181120	273024	55840
275.22	32.125		179392	144448	167424
539.345	42.0164		178496	1137152	0
268.1	7.32625		177600	192192	225344
219.147	34.6661		176960	123760	113568
292.215	34.441		176256	128296	236992
349.175	27.3861		175296	125976	121768
323.216	36.9921		174016	160512	100328
258.212	37.6951		173440	189568	179328
291.209	33.979		172224	105144	156288
261.214	39.7063		168896	1481728	0
261.153	39.51		168896	549632	63336
237.122	28.395		168512	55360	82624
274.216	37.5991		168448	156672	159744
636.271	25.6353		167872	182144	220864
317.209	32.3475		166336	60576	35352
659.406	25.432		165376	246144	233280
528.255	29.5218		162432	155264	38160
251.157	39.5304		159104	232256	54288
368.247	37.5517		159104	146176	246912
331.217	36.8637		158400	61520	99280
308.225	38.6417		154368	212096	163968
336.259	31.7856		154176	588288	0
666.274	26.6116		151936	195904	197056
301.223	36.1766		151552	345152	60256
303.208	33.143		149824	56136	48776
301.206	37.3785		148544	353856	84360
396.254	28.7821		147456	76736	30496
352.22	27.9143		146432	77056	34968
426.259	33.3373		145920	192320	0
179.13	26.33		145344	197824	120208
348.066	6.40113		144704	140096	167552
249.13	32.2656		142464	197376	119848
380.259	32.0996		142208	739392	0
321.212	31.8521		141952	123576	89800
308.221	39.1256		141696	221248	163456
333.231	38.8526		141504	278080	86656
264.218	42.1171		139264	229952	0
227.172	36.7397		139200	115728	211072
299.218	33.0536		133120	75912	114200
321.178	33.0365		132608	229824	96472
398.13	23.931		132160	67624	78736
1044.44	30.3897		131904	42120	76096
149.117	28.0048		131456	238272	92640
440.237	25.5316		131072	51136	41776
836.364	28.1209		130352	123136	108344
284.171	31.3437		128040	105192	95472
270.213	27.5459		127776	42296	87744
299.218	30.5682		127656	66360	122648
393.214	20.4339		127272	117008	73936
781.272	29.8341		126472	107808	117752
326.215	23.4031		125088	71008	98088
508.265	28.8642		124544	143168	33448
345.138	25.8837		123504	46896	122176
572.269	29.8236		123464	124544	0
284.211	27.7505		122064	0	47816
878.345	29.3675		122032	123616	98512
728.286	21.9555		120096	132864	118536
526.256	26.1101		119792	50056	0
223.158	39.5554		119392	207360	47912
317.22	38.8619		116944	240320	60464
484.249	26.0601		116720	46744	33712
289.166	42.3599		116216	932480	61424
305.215	38.647		116208	126696	53000
299.21	36.6921		115536	0	98224
211.128	35.9011		114832	94720	123648
364.255	33.2494		114760	0	30632
470.267	33.5072		114752	154048	0
219.12	33.2672		114608	54072	76728
280.157	42.0773		114544	262720	0
482.252	25.5855		113608	43056	0
332.234	31.1074		113160	45832	66232
219.151	37.7574		112968	172928	84640
277.221	36.6227		112320	351488	37248
268.213	43.2337		112272	254464	35024
306.176	29.8863		111992	51624	80920
346.1	26.2248		111512	37016	106232
363.224	37.7295		111432	110040	35408
284.224	40.2895		111344	115480	117432
394.16	24.2741		110024	0	0
318.234	37.3408		110016	94976	35040
318.226	37.1836		110016	126888	46104
251.153	38.8396		109680	231616	57816
438.249	25.0426		109384	39640	0
596.342	29.4775		108872	144128	31248
273.17	32.9095		108752	108464	110944
156.116	12.7384		108360	152832	152256
276.219	41.9953		108264	436544	38776
396.258	24.9856		106376	42552	32736
251.161	40.2941		105856	212288	38816
464.253	28.47		105664	145856	33328
241.127	19.9191		104432	123072	107984
364.269	33.4445		103624	0	0
389.165	30.0834		103456	0	78872
265.175	40.2375		102752	115608	123648
221.143	32.9114		102336	256064	68344
499.221	22.2431		102264	114312	103560
616.343	30.1271		102144	129720	37424
287.156	34.6587		101976	92384	30016
469.212	28.4817		101464	102512	103432
537.277	41.0872		100192	76408	98168
321.239	43.4529		100152	182272	37728
570.255	26.5233		99952	48576	0
136.124	2.12304		99640	99720	85912
367.212	31.5558		99504	187904	141440
424.263	32.3754		99208	570176	0
336.225	34.7293		99064	144000	33240
552.267	29.1772		98648	176192	34224
400.246	33.4261		97832	92896	84136
197.122	26.3065		97528	68712	53264
269.214	38.7422		97496	63160	178624
591.277	37.6899		97328	82328	96208
439.215	27.6167		96792	105600	0
337.215	36.1389		96648	211648	39640
351.1	23.4688		96216	90416	93432
368.233	34.1606		96208	303680	0
420.23	28.0878		95968	94416	34072
190.132	12.5084		95056	145664	113544
338.17	29.034		94792	64472	91984
474.217	27.1234		94272	68760	127896
438.238	25.7878		94208	66792	0
468.263	32.6136		93672	661888	0
350.239	23.6715		93168	0	0
289.162	32.3358		92992	100424	96848
321.22	43.2665		92432	160576	37312
281.214	32.9999		92200	33424	76288
945.357	26.1883		92160	162368	105792
454.269	35.5231		92096	121848	0
304.245	35.3072		91608	49856	79808
365.213	33.1669		91280	88904	0
329.226	38.6591		90872	136576	86984
242.166	38.3637		90768	100352	123592
431.233	40.6028		90344	99904	49896
300.219	33.9144		89544	107680	75984
260.173	16.7713		89224	52024	99096
380.25	32.3557		88528	462720	0
1015.5	22.1482		88248	162496	88304
439.225	28.8283		88024	113800	30832
412.251	33.8512		87648	293504	0
348.063	2.22002		87504	52752	83872
485.259	29.2594		86808	74608	0
309.137	18.3115		86648	146368	83944
397.245	28.429		86640	70448	0
627.404	38.4209		85992	0	0
414.233	32.1536		85600	44592	0
245.133	36.2371		85024	36048	37160
347.219	33.2618		84880	59232	45312
331.226	38.082		84000	135552	0
337.227	39.329		83640	64400	94976
305.222	39.2209		83400	212160	35960
458.231	32.4006		82360	57856	31200
287.223	39.8302		82208	59488	89576
513.249	24.7717		81584	138688	135680
575.266	36.1885		81496	38264	0
189.13	32.0891		81280	77912	50568
640.261	29.7498		80592	126416	0
265.215	39.8877		80392	70336	80536
179.152	34.4432		80072	56544	96312
195.143	30.4928		79472	343936	42624
260.215	35.9117		79064	41952	73216
410.263	35.3625		78944	72984	0
155.133	38.8228		78792	157760	39160
182.12	27.9971		78248	112224	52376
487.15	2.11568		78120	0	104000
522.231	35.5891		77792	39128	79192
1075.49	15.7319		77544	64952	83336
673.279	40.298		77456	76824	33048
287.219	41.2642		77448	333248	0
305.215	35.231		77248	48248	0
217.159	33.4945		76976	0	0
352.258	24.3243		76880	33504	0
508.267	22.1479		76560	114048	88400
921.504	20.7967		76552	57552	90776
660.406	30.3097		76496	85816	0
296.218	33.6105		76040	64304	91672
412.269	34.7529		75976	37888	67200
333.217	30.0296		75808	37776	45440
394.215	25.2381		75672	55808	0
336.264	32.0306		74984	258176	0
469.218	25.0473		74904	42032	37424
356.247	33.7376		74816	79136	64216
614.272	26.9266		74400	34704	0
289.218	43.2135		74288	574016	0
319.211	34.1901		74056	212672	45648
1017.5	23.7264		74032	155840	119576
331.152	23.986		73704	0	0
455.167	23.2665		73552	74384	86416
537.277	40.7743		73496	50360	49448
862.355	23.3544		73384	54784	42992
349.222	35.3657		73000	125976	41520
376.222	28.1419		72944	86688	0
276.223	31.7554		72872	58856	74832
508.259	29.2984		72760	115696	31864
324.057	2.13612		72736	42680	64240
340.218	26.8674		72472	190976	115320
568.353	37.2023		72272	61768	61000
640.411	39.0144		72048	95864	0
304.226	35.4182		71824	53152	59616
335.221	37.1527		71728	583360	33056
444.241	33.5337		71712	40520	49864
244.119	2.0969		71704	31136	88080
239.126	25.2521		71448	65712	54816
334.247	22.2968		71072	87864	37928
375.13	24.2435		70920	70544	46912
740.413	22.4715		70584	40088	46184
611.351	45.9749		70440	143616	66384
572.277	30.1314		70424	58424	44600
155.13	39.5486		70200	114184	0
201.138	32.1282		70032	70472	106448
572.259	26.7915		69904	30896	0
464.264	28.9805		69896	108016	33880
314.216	32.3479		69488	30880	67992
370.227	31.8654		69264	47552	0
440.216	27.173		69256	41016	0
528.24	26.5782		69104	0	0
408.251	33.3633		68968	0	0
606.414	45.9786		68928	117568	61904
441.26	26.2318		68920	0	0
420.217	28.5483		68792	98984	30704
315.213	30.0917		68776	35384	48168
333.226	36.1791		68704	217664	61904
552.258	29.6311		68552	110096	0
876.412	24.8305		68424	154304	69296
266.078	22.7427		68352	80664	42664
346.225	33.2949		67136	112288	57240
348.069	7.72569		66720	86464	71208
502.262	32.5961		66504	47616	0
379.223	30.8016		66504	73952	33176
348.222	32.3634		66464	32896	70216
629.275	26.3512		66424	43664	78704
377.235	36.6109		66032	111112	63728
647.238	22.4678		65880	0	40200
349.218	37.312		65744	77360	0
287.169	37.4544		65672	118112	35728
314.221	38.6352		65320	31768	47448
282.1	32.2844		65240	87864	44456
330.221	28.8435		65088	95640	39712
104.155	1.76823		64992	79328	99496
305.216	35.4539		64840	56128	42424
335.212	36.5134		64736	82064	50432
261.213	41.5502		64600	59040	0
409.239	33.3365		64520	59264	35712
787.356	25.5917		64512	96000	83832
300.217	32.2455		64504	63096	58528
171.121	22.4033		64248	109752	68752
444.222	33.898		64120	34592	37720
198.142	27.3487		64112	119224	55280
315.215	26.9653		63944	65320	0
653.339	29.5974		63888	64920	59280
351.217	33.5258		63616	168768	54128
235.176	43.4502		63584	146560	0
537.272	41.392		63504	44232	49600
458.223	32.6983		63096	37848	0
338.241	32.9454		63024	62048	0
321.226	41.0785		63024	117016	40032
414.258	32.4632		62992	34344	0
512.315	32.8296		62912	648512	0
225.126	19.164		62856	0	47144
211.127	29.0918		62448	69952	52088
284.1	7.98222		62376	42880	91952
319.247	36.9437		62304	61288	43720
684.339	30.0476		62296	114488	0
349.221	34.1276		62296	62960	40408
749.271	29.8792		62224	57872	64200
188.129	22.4064		61976	108280	87336
277.214	32.9665		61608	46248	0
375.22	32.9698		61584	60400	61416
658.345	27.1354		61560	0	0
538.332	15.6922		61560	71232	87264
275.134	27.3405		61416	55328	65928
700.409	29.9975		61280	35216	42656
249.162	35.6335		61096	91736	0
330.173	30.7704		61016	50616	52176
319.209	33.0392		60912	35344	41912
234.121	19.74		60856	718912	31176
248.163	26.1078		60848	51504	68208
321.248	49.528		60736	65896	58384
1060.4	31.2221		60632	71528	76872
402.243	38.9724		60424	105592	0
652.269	25.1105		60344	0	41880
330.159	34.8185		60128	149184	67576
482.234	26.3251		60056	50240	0
570.255	27.1904		59960	60088	0
522.229	33.3726		59904	42768	0
349.232	38.481		59800	75688	53168
291.168	44.2174		59664	933888	0
375.223	35.5437		59504	63944	38768
1003.49	22.8001		59400	0	53080
469.221	27.7263		59256	56768	71704
263.213	40.9792		59232	475712	0
263.214	41.1638		59232	682304	0
502.267	22.7393		59224	33080	0
307.216	32.6079		59120	83368	75424
219.132	34.3486		58944	41392	0
408.246	33.5746		58736	0	0
235.17	43.2424		58696	136384	0
729.282	21.9342		58696	72168	58872
877.415	23.5104		58528	66792	78840
483.222	23.582		58504	0	33608
514.322	33.6796		58456	118024	0
332.217	28.1975		58304	53656	0
349.209	32.3992		58176	240512	35696
292.217	31.4904		58168	118888	0
303.224	35.3829		58128	43088	36088
376.225	27.5525		58080	57752	0
611.966	22.0286		57648	78976	91152
633.275	26.306		57624	0	32376
217.136	33.0409		57616	43760	31944
335.231	37.3618		57432	50632	31016
227.161	37.053		57304	49408	70432
329.22	33.3237		57272	102960	48448
454.267	36.1843		57224	132928	0
347.222	33.4401		57176	37080	30352
336.221	33.6942		57152	81544	0
398.249	38.1305		56824	89080	0
315.151	27.4213		56808	71392	0
1222.54	22.0045		56808	56848	68088
349.226	37.7352		56624	66120	36616
331.229	38.323		56512	112488	0
337.231	36.5831		56440	84688	45352
645.275	24.1103		56400	0	34304
351.217	33.2438		56368	71080	55992
337.22	28.2088		56224	60840	35984
650.27	26.2156		56136	0	73992
303.227	38.7858		56016	108520	0
259.21	30.5454		55904	68024	0
965.352	28.7935		55856	68576	49080
268.1	2.55064		55768	35840	75488
322.217	34.0513		55760	0	0
424.264	32.5856		55728	447936	0
215.125	32.6822		55576	52296	76008
289.209	27.4003		55312	39000	0
376.22	28.5765		55304	106296	0
982.214	62.4726		55072	42776	59336
410.27	36.0519		54992	148544	0
324	4.94096		54984	69608	67464
498.273	35.6551		54920	78192	0
616.272	27.2528		54848	35720	0
364.034	7.13432		54776	67328	68120
551.271	37.2252		54768	52432	45992
633.269	23.0174		54720	0	54984
358.1	27.6782		54704	0	30048
647.259	23.7002		54656	45768	60304
802.344	25.262		54592	45304	60336
245.137	31.0142		54544	80392	68736
361.211	31.157		54392	0	45520
359.218	27.5827		54256	59472	0
284.215	31.5704		54120	53736	45888
730.346	25.8928		54072	52656	47800
648.331	29.2628		53952	87656	67976
319.208	31.8158		53936	129864	52112
383.217	33.1694		53904	55336	0
702.406	27.6444		53880	30376	0
336.21	22.9401		53792	625792	0
280.212	31.02		53672	261632	85776
980.213	62.4939		53536	37304	56400
303.209	36.6939		53448	78856	51720
219.135	37.469		53440	70392	0
333.211	29.4168		53304	34808	31048
433.223	33.7606		53096	34832	48080
596.268	29.9154		53088	93608	0
561.269	30.5296		53056	85600	0
622.227	23.7013		53032	0	43256
583.326	26.0239		52992	61992	50712
352.22	28.2297		52976	30176	0
474.217	26.749		52936	39808	54472
506.155	29.5833		52728	0	56952
381.217	32.3322		52672	129984	0
326.214	24.1943		52360	57888	58120
558.341	33.7923		52352	107232	0
452.264	33.5303		52208	0	0
326.215	24.9785		51992	45832	64296
806.281	29.4478		51944	0	0
885.419	22.3675		51864	0	0
479.865	20.2348		51848	99376	71592
349.226	38.9745		51824	80832	0
611.42	46.2419		51760	120264	45520
526.239	26.7691		51744	61320	0
349.228	34.7801		51680	59840	43208
298.226	35.4786		51576	87000	45640
337.214	25.7479		51160	0	0
235.157	37.1075		51088	57072	48080
352.263	26.7738		51072	0	0
336.23	34.0058		51040	85568	0
321.216	35.7215		51000	103872	44440
606.416	46.2517		50872	115560	49976
485.245	28.7481		50856	43880	33680
333.139	24.5428		50744	42864	67312
393.218	20.1647		50712	90384	45344
259.144	31.7601		50696	38152	59024
856.417	19.6518		50680	41408	0
282.217	38.6371		50680	186752	0
525.221	21.9557		50592	33176	41048
282.169	43.3719		50552	147648	0
496.262	33.6378		50496	0	0
187.118	32.3014		50480	73736	50192
546.265	32.7821		50472	38216	0
352.223	30.9312		50384	113960	0
274.213	30.6896		50288	46416	56208
508.225	31.6075		50032	36552	0
502.261	32.9227		50008	33208	0
319.218	36.4809		49864	0	54208
384.241	33.8568		49808	64184	0
377.227	36.1238		49800	93936	39784
159.126	23.896		49512	275968	45296
301.1	47.3511		49264	49008	53320
498.219	28.7167		49200	37544	36896
468.251	32.8101		49064	497920	0
245.131	29.9091		48928	33960	81368
367.212	31.2317		48896	73448	43848
704.404	30.5417		48792	71112	0
509.342	23.7213		48768	128680	76184
275.156	33.6893		48704	64096	73248
679.271	29.5757		48600	58880	0
332.223	29.674		48536	56480	30776
232.143	22.1552		48400	65368	33088
243.128	32.8005		47992	33992	72560
377.215	24.6799		47880	40720	38144
496.25	33.8752		47632	0	0
748.409	30.7284		47480	58944	0
375.157	27.114		47392	34768	77320
721.407	30.7026		47200	38192	50552
277.211	32.6203		47120	61232	0
859.417	20.6088		47120	85576	54904
335.163	30.8315		47104	117856	0
277.072	2.07398		46952	57752	52536
591.275	35.8325		46936	53720	52208
173.118	12.521		46880	63072	51432
356.23	33.3553		46816	52880	50360
891.427	18.7348		46808	61632	70432
221.135	34.2189		46800	30848	30384
199.122	27.9736		46592	65208	39120
269.163	21.7634		46568	30912	42072
958.485	20.3023		46560	81496	64224
912.45	26.8454		46512	77592	52680
241.137	26.5593		46504	91032	48016
680.013	17.8686		46384	49712	66024
835.167	55.3951		46296	44376	58984
981.213	62.5187		46120	46840	50912
441.226	29.0671		46080	76816	0
569.272	19.9947		46016	54112	38616
350.153	27.3541		46000	34800	30432
335.253	42.1167		45952	0	0
366.27	34.1238		45656	0	0
569.266	32.8877		45640	57784	56544
452.265	33.7096		45616	0	0
331.21	34.1005		45448	36552	0
969.417	27.2458		45392	60328	43976
393.215	31.9106		45368	338944	0
239.162	40.7238		45264	56256	52272
384.219	31.6048		45248	75624	48560
449.209	24.2796		45216	0	143488
623.407	39.0269		45128	74816	0
328.23	33.4706		45128	74208	37488
332.221	30.8417		45008	46208	60720
553.272	34.6639		44904	50192	0
345.252	38.1817		44872	61352	0
289.161	36.3791		44848	0	0
187.124	30.3111		44704	117944	46400
792.279	24.7686		44664	51336	45792
483.274	44.6264		44640	83800	47376
640.333	30.1707		44472	82160	0
319.214	35.8123		44384	138432	45760
321.229	36.8325		44192	113840	34024
362.1	8.60569		44096	65544	65880
321.213	35.2973		44072	82176	40416
772.437	30.4669		44048	75632	0
199.171	41.9802		44048	130904	0
317.1	27.408		43984	33520	0
281.1	25.9833		43896	336256	0
196.127	26.3466		43864	58296	32768
581.275	19.0826		43824	56480	0
361.269	38.6735		43584	49944	38360
216.151	29.3684		43504	55080	31568
674.411	40.3458		43464	0	0
287.1	36.5636		43376	81000	73680
314.227	32.9464		43328	0	45928
275.221	38.7222		43184	50824	35120
347.145	27.0559		43184	33872	36512
261.14	16.7514		43064	58344	44256
301.165	34.6984		43032	101592	35440
336.224	35.0883		42712	73464	0
249.142	34.7318		42576	91696	46504
259.156	38.4305		42496	59328	58352
331.162	27.2291		42432	0	0
152.112	2.10728		42368	0	54064
631.274	36.5159		42224	105200	41728
874.277	26.308		42152	61944	35936
512.272	32.9493		42136	526464	0
332.218	30.6066		41976	42400	0
377.22	28.5103		41872	169024	0
684.405	30.4293		41800	69848	0
457.251	38.6616		41680	32000	31272
181.122	28.855		41424	55120	35952
630.272	24.2425		41376	37768	41616
817.282	24.06		41336	67584	0
616.281	29.5659		41232	40888	30568
186.127	21.0937		41152	0	0
335.213	30.3387		41056	200064	0
253.121	22.5708		40992	39528	0
265.18	42.0345		40728	68040	0
384.24	34.5193		40456	59784	33400
619.25	32.2644		40456	53792	34040
182.123	27.3411		40440	64584	33696
874.415	25.8588		40360	54208	39744
698.272	22.7393		40344	82736	56040
394.215	28.4898		40176	233664	0
303.156	36.3307		40112	69240	31304
1076.51	15.7269		40096	34464	53312
357.249	21.9537		39896	0	0
601.27	35.1445		39880	0	57024
558.266	22.9449		39824	44648	44960
423.251	23.4237		39808	0	0
1220.59	25.3613		39792	69608	65576
363.218	32.1479		39656	139008	0
257.177	38.0975		39640	49216	42096
410.266	34.1942		39616	0	0
558.263	23.3401		39472	50200	35416
540.269	33.7778		39456	0	0
217.131	19.7147		39456	268416	0
415.262	35.6726		39392	48696	0
958.449	22.9496		39256	77776	60592
218.162	30.092		39216	48680	52360
599.252	35.8292		39200	0	51056
386.214	26.4582		39144	205248	0
369.219	33.2159		39112	0	0
317.214	33.8669		39016	30464	55200
948.415	19.4165		39000	83144	67088
735.404	30.5402		38984	54648	42960
307.218	44.6135		38736	65264	44064
890.483	26.5678		38672	52384	33712
293.154	31.7878		38640	87608	0
317.209	36.7644		38560	54680	0
121.119	28.0122		38480	58520	0
330.219	34.39		38424	105088	0
287.1	41.488		38328	107160	0
365.218	34.4909		38128	46896	30320
661.248	22.7474		37840	48088	37904
396.232	37.3418		37808	99848	0
384.222	31.4039		37728	53776	42272
445.265	23.8648		37704	0	41416
481.221	32.5794		37672	34696	41728
352.232	37.1558		37600	271168	0
331.22	38.9908		37520	79752	0
636.275	29.2722		37392	65496	41400
394.278	36.4147		37288	36728	111440
361.223	32.0298		37240	81984	0
353.221	32.7484		37144	35272	40368
319.213	33.8991		36888	33472	39848
171.13	23.6288		36864	43368	36328
317.158	45.0887		36816	45296	0
816.409	32.3621		36712	35816	50584
948.416	25.4229		36672	59112	32896
152.118	4.14739		36552	62736	45776
209.159	38.3453		36504	38792	45728
321.218	34.1411		36336	81264	0
344.228	31.9489		36152	101616	0
454.262	34.3167		36128	0	0
459.256	36.1558		36128	79240	0
333.216	35.3077		36008	118616	0
635.34	38.7387		35928	54408	36200
317.211	35.5585		35904	39904	0
145.122	20.6032		35688	107376	0
551.536	45.6999		35608	100792	33576
593.342	20.1417		35584	58040	55040
259.1	37.3219		35520	143936	0
391.229	33.3974		35464	0	0
507.138	24.15		35440	44704	36520
113.089	40.452		35400	74064	0
466.228	30.2648		35400	77880	0
918.427	21.6496		35392	58056	37320
503.227	26.3917		35376	47312	55976
758.411	25.5407		35320	31904	0
225.155	38.0692		35288	0	0
989.491	23.0937		35224	50688	60832
287.209	36.1397		35184	73016	0
540.275	33.9693		35128	0	0
462.227	31.807		35088	164928	0
729.41	32.1247		34928	41752	32776
474.9	19.3721		34824	76728	63008
351.21	32.1223		34768	0	0
293.159	37.3275		34728	71136	69224
426.222	25.857		34720	68328	59320
368.212	31.5565		34680	70440	41224
538.226	32.1481		34584	45016	60072
361.235	37.3596		34480	57896	0
693.276	24.741		34456	38216	34544
441.215	28.1063		34408	55952	0
372.243	25.5206		34208	53144	35000
413.241	33.8765		34064	80784	0
684.336	19.8836		34056	55256	55840
453.258	33.4891		33712	32568	0
409.244	38.9968		33624	51280	0
1223.6	22.0501		33584	38848	56256
503.271	43.1769		33496	50872	0
337.211	27.7123		33432	37408	0
295.1	15.8766		33432	53544	0
285.1	25.7747		33384	0	0
313.1	26.0024		33240	237440	0
293.16	32.0482		33176	70304	0
347.219	33.7829		33168	39088	0
348.243	33.2143		33024	32608	0
607.282	41.0996		32928	0	0
333.221	35.9881		32904	44144	37784
528.258	26.9593		32888	0	0
324.221	33.9892		32816	35552	50824
269.1	26.4719		32648	51928	0
157.132	28.8993		32536	40040	66424
239.131	25.9794		32464	60416	41200
243.186	45.4874		32448	230528	30936
572.258	27.6133		32408	0	0
353.22	31.8911		32344	56824	0
277.21	33.1434		32328	34848	0
262.212	23.7342		32264	68832	37368
999.478	22.5267		32232	49032	65264
663.281	40.368		32112	74600	0
363.217	32.3464		31920	110800	0
271.208	34.24		31864	0	0
498.269	36.0353		31592	88312	0
648.422	46.2427		31584	51272	0
505.259	28.3102		31504	41856	38504
321.215	34.4868		31432	42408	34120
262.21	29.9695		31352	0	51016
361.239	39.1012		31328	99888	0
709.259	25.9227		31256	0	0
319.209	35.1883		31216	425600	56792
330.212	29.3583		31080	0	0
181.12	29.3447		31080	47624	0
680.276	32.1044		30968	65840	0
295.213	30.9926		30928	32384	0
308.223	32.5754		30832	0	30320
816.416	30.6805		30824	57696	0
285.166	36.4182		30720	66504	0
461.268	44.6252		30688	50712	34784
679.275	27.7119		30552	70544	0
361.233	38.1845		30392	145984	0
498.272	36.27		30328	94408	0
600.34	33.2251		30184	401600	0
329.168	32.7225		30112	0	0
303.1	37.1301		30096	93144	37152
239.118	21.9761		0	30176	0
463.217	25.5974		0	30184	0
335.159	33.5585		0	30328	0
811.47	41.2015		0	30336	0
390.215	24.2168		0	30360	0
807.355	26.3856		0	30416	0
610.151	16.8264		0	30496	0
365.225	37.0654		0	30552	0
681.253	32.1782		0	30632	0
313.158	31.8008		0	30920	0
236.181	43.2427		0	30920	0
331.1	29.9938		0	31000	0
408.261	35.1636		0	31400	0
855.489	41.211		0	31440	0
406.216	25.8379		0	31464	0
361.232	34.9214		0	31480	0
363.213	33.3118		0	31608	0
319.227	42.3471		0	31664	0
322.223	43.2416		0	31728	0
566.244	30.9818		0	31840	0
347.223	38.4836		0	31904	0
333.221	37.7283		0	31984	0
679.439	41.1683		0	32104	0
383.268	42.8868		0	32256	0
644.273	29.575		0	32528	0
301.1	45.5088		0	32560	0
379.169	25.3052		0	33000	0
293.21	27.75		0	33032	0
603.241	33.9314		0	33384	0
372.219	25.0299		0	33400	0
394.215	27.079		0	33472	0
223.111	11.9529		0	33496	0
363.226	36.8536		0	33744	0
583.278	38.6548		0	34024	0
246.129	22.6073		0	34104	0
189.122	30.7714		0	34192	0
440.22	26.6589		0	34624	0
275.1	20.0454		0	34648	0
568.259	28.0038		0	34768	0
778.475	34.2916		0	34888	0
269.177	45.8189		0	34952	0
253.173	42.1476		0	35296	0
278.207	31.4312		0	35472	0
379.255	35.8717		0	35912	0
356.217	22.2083		0	36072	0
681.278	32.5493		0	36144	0
681.346	30.6214		0	36296	0
293.221	44.2765		0	36328	0
198.119	18.0873		0	36416	0
441.258	40.4527		0	36584	0
204.142	26.8782		0	37072	0
255.141	40.2364		0	37160	0
217.174	43.2249		0	37384	0
363.232	37.2283		0	37416	0
358.243	23.705		0	37504	0
424.214	24.5547		0	37552	0
345.222	38.3821		0	37648	0
462.214	28.9419		0	37720	0
723.455	41.1828		0	37824	0
201.146	33.2287		0	37976	0
331.225	39.9091		0	38056	0
406.215	26.358		0	38152	0
303.156	35.7318		0	38504	0
256.153	21.9797		0	38912	0
480.218	29.2789		0	39672	0
319.221	42.0533		0	39712	0
319.215	33.6347		0	41272	0
345.233	37.3224		0	41464	0
305.253	41.1817		0	41728	0
199.124	29.3567		0	42320	0
329.234	40.3685		0	43320	0
406.227	26.846		0	43552	0
293.215	31.4219		0	44232	0
413.272	42.1967		0	44384	0
277.218	41.6554		0	45600	0
363.212	34.0911		0	45624	0
297.218	38.5034		0	46280	0
830.411	28.714		0	46336	0
239.143	42.4656		0	46832	0
491.248	27.1827		0	47152	0
316.265	43.3899		0	48232	0
328.224	32.9485		0	50064	0
263.209	42.9423		0	50176	0
153.123	19.7036		0	50264	0
670.415	17.8172		0	50424	0
395.218	31.8159		0	50432	0
465.26	38.6731		0	50560	0
649.34	33.4792		0	50720	0
201.125	22.6208		0	50840	0
339.232	45.3778		0	50864	0
451.219	32.7705		0	50896	0
693.408	33.404		0	51000	0
200.123	15.3772		0	51360	0
415.236	36.0213		0	51392	0
318.223	31.6358		0	51504	0
418.216	33.849		0	51528	0
261.217	38.6082		0	51576	0
713.41	25.3199		0	51696	0
296.148	26.3676		0	51776	0
206.128	25.8908		0	51944	0
364.223	34.9128		0	52128	0
423.265	20.5433		0	52304	0
358.237	34.342		0	52408	0
193.14	31.3491		0	52424	0
275.206	31.4445		0	52496	0
365.213	28.2383		0	52880	0
690.408	34.1373		0	52984	0
495.25	32.9638		0	53256	0
167.111	25.1068		0	53376	0
308.229	33.8858		0	53408	0
810.28	24.5005		0	53520	0
231.165	22.4067		0	53656	0
844.48	14.1077		0	53904	0
712.417	40.592		0	54376	0
483.24	44.9802		0	54616	0
564.415	48.6386		0	54640	0
317.166	36.6454		0	54680	0
522.365	41.8498		0	54704	0
365.213	30.6035		0	55000	0
410.218	31.9026		0	55024	0
231	21.6691		0	55240	0
461.275	45.0261		0	55400	0
252.17	25.4087		0	55432	0
728.271	30.6414		0	55728	0
680.278	32.4984		0	55768	0
129.122	18.8094		0	55792	0
378.275	43.2149		0	56096	0
395.222	33.8598		0	56144	0
333.21	32.1441		0	57048	0
188.146	22.8391		0	57112	0
180.159	30.0971		0	57320	0
346.1	22.2785		0	57336	0
566.284	45.1469		0	57576	0
609.254	45.9875		0	57720	0
268.226	44.6598		0	57904	0
398.269	39.4332		0	57960	0
378.214	28.4827		0	58072	0
418.235	35.4114		0	58224	0
554.284	46.5613		0	58264	0
155.127	23.7253		0	58392	0
236.175	30.3227		0	58408	0
223.126	22.8294		0	58552	0
231.129	31.0477		0	58656	0
464.217	31.7527		0	58832	0
539.261	32.9923		0	58856	0
370.234	35.6615		0	59248	0
1155.5	26.695		0	59424	0
404.218	29.5186		0	59584	0
363.138	13.5093		0	60000	0
591.283	41.9802		0	60144	0
296.225	38.4515		0	60152	0
340.1	24.8769		0	60416	0
214.118	21.4437		0	60560	0
908.478	34.1118		0	60704	0
632.408	36.52		0	60728	0
335.216	34.7818		0	61232	0
451.219	32.6209		0	61280	0
604.423	46.0168		0	61304	0
197.125	21.439		0	61400	0
171	35.3234		0	62288	0
359.223	28.1395		0	62344	0
555.27	47.2943		0	62464	0
908.478	33.9396		0	62504	0
292.216	31.7019		0	62504	0
387.214	26.4208		0	63072	0
374.222	36.4577		0	63072	0
445.221	31.8076		0	63176	0
293.227	40.0325		0	63216	0
292.219	21.3276		0	63376	0
561.258	33.1737		0	63488	0
325.218	27.3049		0	64208	0
542.269	35.8689		0	65888	0
187.126	19.8637		0	65944	0
398.218	31.477		0	65992	0
646.406	34.0349		0	66216	0
284.239	44.6831		0	66296	0
467.1	27.398		0	66392	0
270.1	21.8083		0	66400	0
558.412	48.6524		0	66760	0
245.159	24.1287		0	67088	0
263.212	40.5439		0	67120	0
639.287	41.6408		0	67240	0
265.214	42.3482		0	67408	0
333.168	34.2341		0	68040	0
600.41	45.1215		0	68392	0
275.1	37.1643		0	68544	0
318.216	26.0931		0	68632	0
368.238	36.8109		0	68680	0
304.263	16.5274		0	68864	0
417.218	33.8516		0	68872	0
446.213	28.2901		0	70096	0
211.135	28.3147		0	70136	0
216.133	19.2642		0	70992	0
494.227	29.0228		0	71592	0
481.26	35.891		0	72232	0
473.235	32.7874		0	72480	0
602.34	33.9265		0	72568	0
441.218	28.4517		0	72752	0
293.1	39.6517		0	73480	0
333.1	33.1378		0	74136	0
339.215	28.8531		0	74704	0
517.261	32.825		0	74768	0
365.225	36.0637		0	75216	0
609.282	45.6248		0	75256	0
131.126	14.1187		0	75720	0
280.213	35.0463		0	77288	0
163.122	30.4809		0	77568	0
429.224	32.5822		0	77752	0
173.12	27.3128		0	78264	0
250.123	22.6345		0	79248	0
383.258	43.2653		0	79392	0
241.176	43.8309		0	80432	0
267.1	27.4763		0	80448	0
395.213	28.4788		0	80600	0
658.405	28.0937		0	80792	0
353.224	31.2913		0	81128	0
395.211	30.374		0	81400	0
407.235	32.3978		0	83048	0
540.411	44.8765		0	83080	0
127.112	23.9075		0	85544	0
245.167	40.5986		0	86088	0
728.285	30.2424		0	86592	0
251.128	25.6551		0	86792	0
319.213	39.1523		0	87512	0
353.22	31.4883		0	87672	0
249.155	38.6336		0	88240	0
319.207	32.0406		0	89288	0
330.23	35.4673		0	90280	0
395.215	29.7901		0	92312	0
293.213	38.6349		0	92496	0
548.409	46.5756		0	94216	0
349.218	29.781		0	94904	0
229.158	44.4268		0	95288	0
161.122	18.8546		0	95384	0
849.426	41.9992		0	96160	0
319.222	40.021		0	96464	0
473.234	32.6065		0	96544	0
343.227	42.3559		0	96600	0
458.217	28.6265		0	97944	0
335.227	43.3303		0	97984	0
864.476	33.8206		0	99384	0
239.116	27.7112		0	100928	0
406.214	30.6259		0	101032	0
223.128	27.0833		0	101896	0
178.121	18.8493		0	102424	0
864.477	34.0197		0	102448	0
605.406	45.1295		0	105888	0
285.222	42.6782		0	107720	0
230.167	30.4941		0	108672	0
464.27	38.6857		0	110536	0
372.234	35.8048		0	110952	0
317.21	29.7911		0	111776	0
343.223	42.1044		0	116472	0
335.211	31.3415		0	116688	0
458.218	27.8123		0	116808	0
563.409	48.656		0	124912	0
820.478	33.9317		0	125104	0
820.472	33.752		0	127656	0
229.128	20.3933		0	127696	0
263.214	41.4016		0	132672	0
553.279	46.5638		0	136256	0
416.244	35.4043		0	141632	0
167.114	21.6767		0	144576	0
381.222	27.3185		0	144832	0
391.217	28.2585		0	152000	0
294.206	24.1483		0	161536	0
480.269	35.9089		0	162688	0
363.215	35.0737		0	168320	0
776.415	33.6448		0	170496	0
433.235	40.2583		0	172736	0
776.467	33.8538		0	175296	0
563.411	49.1094		0	180992	0
732.421	33.7199		0	199104	0
257.1	25.7581		0	201920	0
315.167	39.102		0	202176	0
732.469	33.5403		0	203840	0
185.123	19.7177		0	211264	0
292.221	44.2571		0	213760	0
392.221	23.6173		0	238144	0
287.1	22.8136		0	252288	0
688.409	33.6282		0	261120	0
688.436	33.404		0	279232	0
267.174	44.6391		0	290496	0
448.25	29.4559		0	298112	0
308.222	44.2391		0	315904	0
458.218	28.1164		0	316928	0
490.265	27.5261		0	431680	0
556.401	33.1598		0	503104	0
169.141	31.1103		0	36616	30088
376.271	42.0363		0	0	30136
214.13	18.7827		0	44544	30144
519.226	24.6601		0	0	30296
321.214	31.2759		0	82136	30344
305.218	36.2632		0	69944	30472
232.129	14.2583		0	0	30496
300.218	30.4648		0	0	30528
886.415	18.4018		0	38936	30688
347.221	37.5164		0	103760	30832
379.224	37.3201		0	60968	31064
220.175	31.4658		0	0	31096
949.413	29.6429		0	32440	31240
447.215	31.677		0	0	31272
239.162	36.7652		0	0	31448
330.213	26.0626		0	0	31488
190.127	28.8928		0	0	31600
372.221	25.9852		0	47288	31624
211.128	25.6931		0	0	31640
487.258	24.3822		0	56232	32184
355.239	32.9953		0	0	32208
315.1	36.4681		0	31248	32312
255.148	36.7878		0	0	32408
503.258	27.6881		0	36816	32456
691.412	45.8557		0	32392	32488
274.168	32.8794		0	0	32696
288.217	32.4048		0	0	32816
360.25	36.4396		0	0	32976
635.26	28.1355		0	0	33104
388.226	32.8646		0	52104	33224
448.258	34.007		0	51232	33472
421.22	31.346		0	0	33888
607.283	16.5133		0	78048	33912
183.135	32.7264		0	0	33960
351.238	36.2197		0	35008	34192
329.1	28.9011		0	0	34216
155.12	29.2295		0	46456	35096
286.213	29.7477		0	75928	35224
201.137	27.1463		0	69336	35488
153.12	22.4149		0	55984	35576
316.216	26.7044		0	0	35944
404.219	25.6742		0	0	35952
199.119	31.051		0	75056	36576
648.278	23.9094		0	0	36784
351.215	34.4717		0	42360	36864
934.409	19.7747		0	57056	36936
395.254	36.5739		0	0	37416
943.283	39.3737		0	38456	38480
321.225	39.3814		0	31912	38496
483.219	29.4739		0	56376	38712
309.211	25.3081		0	37824	39112
313.224	35.4994		0	0	39488
664.402	27.5637		0	0	40152
446.235	35.7016		0	37240	45904
201.13	30.1294		0	44736	46392
260.208	29.7905		0	0	46584
201.146	31.101		0	51616	46800
845.416	20.5273		0	99096	47320
139.137	28.9018		0	33792	48664
398.264	36.6795		0	79152	48904
1102.49	31.8597		0	0	50000
424.263	32.9765		0	0	50256
220.147	31.089		0	39256	50400
317.22	34.2244		0	0	50600
507.792	17.7557		0	0	52008
335.22	30.0361		0	0	52512
430.221	29.5052		0	32784	52680
442.221	30.8185		0	35520	53960
361.22	28.045		0	0	54136
479.266	35.2282		0	35856	55800
326.216	25.2573		0	0	56832
362.241	21.9698		0	79152	57208
496.325	35.3308		0	38544	57304
761.024	17.7323		0	0	58424
493.214	27.534		0	0	60664
307.221	27.2521		0	37016	68304
399.234	36.474		0	37432	68552
753.006	18.9069		0	0	69280
178.168	25.5115		0	0	78616
185.142	31.2474		0	99248	86096
327.22	20.1471		0	0	96120

## Sheet: CCMP632
m/z	retention time (min)		CCMP632 A	CCMP632 B	CCMP632 C
871.456	29.3291		1732608	1817600	1958912
870.417	24.7612		1165312	1431040	643904
595.411	19.3621		1004096	942272	1321472
285.166	36.4182		864128	898816	977216
687.406	25.2717		849536	985792	1522688
701.405	24.8094		825088	816064	1195008
1189.5	19.3994		797440	716864	1088000
888.358	22.1081		756160	1007744	546240
243.079	24.0749		729472	667968	703808
273.17	32.9095		646592	1074176	1136128
886.415	18.4018		620864	626368	472256
705.268	35.4079		619648	313600	299520
908.276	22.4435		591936	658688	468608
282.22	35.6166		527104	657344	795648
507.277	21.6544		508096	555968	656064
888.353	22.4288		490560	652672	281088
687.409	23.0744		470656	514176	57184
902.363	14.8679		467968	419904	322944
1153.5	22.9753		461056	498304	652608
949.413	29.6429		432448	449280	287616
733.276	32.4321		425600	518528	636928
641.3	28.7382		415744	474560	504384
733.26	32.6537		387968	514816	620416
550.269	25.804		386368	429440	508736
904.288	17.0488		363840	336384	228480
501.237	23.6538		354048	575104	184576
214.115	20.4214		335808	362816	347328
630.276	18.6523		333184	458944	363072
885.419	26.0567		330048	456960	688768
760.279	24.9958		326208	459392	250432
1078.57	27.258		323328	399360	344064
657.339	24.3538		300288	303040	428544
784.408	29.4804		297344	348864	374336
904.333	17.6499		290816	291008	175872
758.411	24.2779		289472	301888	308864
569.265	28.139		278336	268224	466240
885.414	27.2407		277504	430144	679808
771.284	24.8772		269248	291584	377024
673.274	23.3774		264832	307008	31584
345.252	38.1817		261120	303232	317568
577.404	22.9623		255808	234880	376640
967.362	27.2814		255616	253696	528128
478.227	31.7569		248320	471872	60448
614.341	28.8497		239232	260032	244736
947.422	28.2771		238400	217280	411968
320.25	36.3222		232000	371648	254464
1082.5	22.5013		228992	208960	286592
962.486	29.1559		228096	255872	525056
728.409	24.2721		225984	196352	180736
549.264	18.0304		223360	297600	242176
451.79	14.8789		218176	209856	162560
802.416	26.262		216896	268224	323840
495.217	24.1615		216896	381952	147392
393.214	20.4339		212800	375808	311040
1078.51	27.5039		207808	257664	239936
307.223	39.1573		206144	204480	212864
519.488	20.1745		205312	202112	200960
922.283	22.4187		204864	140288	628864
805.335	24.0991		203584	159552	248448
733.41	15.9291		203136	187904	261440
335.253	42.1167		202496	480448	388800
699.331	28.2744		202304	232256	226688
843.444	22.833		200448	138624	320576
894.282	22.0677		200000	148032	183936
1189.54	21.7417		199872	141184	265472
586.93	17.9815		199808	169792	320512
1191.59	19.3914		196864	174592	286848
277.213	37.7591		194688	618368	689856
1076.5	28.8913		193152	244672	422080
602.405	20.7231		190720	152768	202688
1139.49	21.9556		185920	215040	0
275.22	32.125		183360	152768	132544
436.259	29.3114		183296	180160	213312
443.792	18.396		180160	204096	193920
618.273	24.5127		177472	226496	215296
903.333	25.1281		176448	270208	428736
1172.5	18.0108		173888	132416	221696
679.408	16.81		173312	161344	253632
902.413	14.5737		171392	131072	131712
600.266	22.2515		169728	234624	101712
588.433	18.6106		169408	250880	135040
543.264	27.4084		167488	189376	206784
903.346	23.6637		167232	226304	346240
247.135	31.0191		166912	223872	227264
303.156	36.3307		166400	210240	224192
261.1	27.5629		165568	194688	152128
388.263	36.9254		163776	0	0
595.402	21.744		162048	127080	197952
692.252	34.8208		161792	150528	170560
255.13	28.852		161664	0	0
719.262	31.2798		161152	196160	62072
640.277	28.6231		159936	101896	66728
364.235	38.914		159872	547712	556544
589.271	22.7936		159744	188672	123824
719.262	30.8035		159552	177984	57920
1203.53	20.7987		158784	132288	189824
583.254	28.1959		158016	233728	261568
733.011	23.7988		154432	146880	173632
799.483	23.1606		153472	138944	139776
183.123	29.5775		151040	209984	179072
673.329	27.2336		149312	168832	89960
397.256	19.3835		148160	163520	217472
340.221	33.7468		147456	66112	71072
866.34	28.3909		145472	167232	164416
306.222	14.8699		144704	402432	649024
429.249	24.5393		143552	158912	177024
668.275	22.8425		143040	161664	198016
330.224	32.2834		142592	183680	195968
578.27	20.1378		142464	158016	184704
942.457	28.0654		141824	157120	158144
831.412	24.656		140096	131648	212672
903.412	24.1451		138752	209728	269248
1064.49	24.8735		137664	131000	128472
562.319	23.3342		137536	114512	161728
623.335	16.0326		136000	126792	198400
659.354	24.8847		135936	152896	172864
903.365	25.4494		135424	188800	320896
335.221	37.1527		134528	156928	151104
429.255	24.083		133568	150464	164480
776.275	17.819		133376	137728	109088
540.026	27.2533		131392	133120	154624
888.413	18.442		131328	145728	122304
274.168	32.8794		131328	232064	233472
1296.49	29.7509		131264	109000	161344
340.243	16.8173		131056	93376	206976
1190.51	21.7363		129936	100416	167872
759.407	24.2979		129328	130376	138816
934.371	28.2483		128552	165056	82448
595.411	20.5622		127432	118600	165632
607.271	22.8374		127408	107400	125648
361.211	31.157		127224	180800	166656
870.411	20.9867		127104	150656	222848
530.281	19.3386		126440	151360	67280
337.167	29.04		126008	389568	209920
225.146	34.4183		125552	147200	180288
367.256	15.9255		124368	115248	165312
888.336	18.1125		123800	173760	157888
631.275	18.5704		123064	154688	127152
674.275	30.342		122816	182528	185600
269.214	38.7422		120800	0	0
1204.59	20.777		120192	95072	147392
582.245	28.4154		119496	75752	32088
887.419	24.9163		119032	130880	177152
452.792	17.0232		118776	140864	93192
902.415	22.673		118488	152640	243392
861.414	22.1796		118008	131328	104808
730.276	24.0004		117904	123952	95152
782.285	25.112		117824	152000	213504
950.456	28.2297		117408	154240	113360
730.356	24.2949		117336	138048	166272
658.27	24.3567		116872	120184	126840
935.457	25.9579		116712	133184	129008
306.215	12.8951		116512	412416	593920
293.215	31.4219		115632	191936	210368
444.79	22.065		115080	131392	75096
646.332	19.1741		114768	154240	109216
1168.5	24.454		113992	107576	497024
1155.5	22.9918		113288	109624	168384
435.797	24.753		113288	141056	58800
307.16	28.4859		112504	332288	319488
637.98	23.4547		109064	110576	164736
804.414	22.6226		109032	107032	113248
689.27	26.8298		108728	156672	164672
757.411	17.2635		108464	145664	119904
791.478	24.0967		107728	93128	234624
741.279	25.1605		107384	122520	118080
640.27	28.8726		107136	70856	51048
367.221	34.7142		106192	229504	226112
740.405	25.6684		105976	137472	141632
953.361	20.6742		105904	90600	130528
299.21	36.6921		104456	167104	155520
600.272	25.2423		103656	117224	151488
953.425	26.1729		103224	105976	0
698.014	23.5907		103072	92952	106136
825.457	21.1925		102752	58384	134592
452.767	17.6333		102576	105344	68600
1121.5	27.3545		102528	119248	136448
521.262	25.1764		102432	86656	124432
673.253	35.3824		101152	55240	53968
557.241	31.9244		100480	45672	60480
769.34	25.1812		99976	95800	88704
324.215	31.7929		98840	51512	42032
776.284	18.2894		98544	112600	71464
355.239	32.9953		98312	42928	40136
1123.5	23.3423		97856	99064	141120
389.165	30.0834		96496	184128	120424
571.264	26.6685		96472	106784	115160
335.231	37.3618		96400	90856	76512
613.405	21.2788		96072	82104	105008
1231.5	27.6105		96048	105008	106824
753.336	26.6271		95768	141312	153088
674.405	21.6372		95616	115568	89104
340.227	32.7979		95160	47960	61248
657.23	27.0492		94960	153408	149120
592.269	26.4519		94320	103080	115608
674.409	23.3337		94320	118632	0
344.23	19.0586		94104	113520	66992
990.472	24.0126		93880	99000	158080
578.264	19.8902		93768	117848	105144
844.441	22.736		93488	0	153152
687.357	27.1857		93456	88336	284736
570.341	21.944		93432	100376	0
1121.49	26.0131		93096	102784	116048
1175.54	18.5593		92832	156032	0
390.215	24.2168		92752	113728	153856
237.122	28.395		92440	208512	131520
953.366	26.4831		92208	126296	0
541.945	22.4925		92024	80880	105768
734.416	15.8666		91784	73040	112936
806.281	24.0222		90784	80496	127968
1192.57	27.0433		90128	97416	84752
582.26	28.7134		90080	69200	0
819.476	28.0275		90008	115088	234112
901.436	20.5956		89064	105104	226752
324.1	22.5078		88936	0	0
493.214	27.534		88808	52520	69160
642.247	28.4519		88296	0	88904
600.276	27.4637		87496	100576	65648
572.258	27.6133		87464	85064	169856
780.327	20.7469		87344	131392	111688
528.265	22.5405		86920	93080	91032
602.261	27.2562		86864	92472	121416
917.418	17.5789		86672	63280	171840
785.415	16.747		86200	73872	73408
495.152	22.274		85960	0	76464
479.221	31.7415		85656	178048	0
555.224	27.6115		85216	129592	0
273.212	31.4911		84608	58856	83040
950.442	26.6068		84416	106008	94320
644.275	23.2847		84296	95648	80824
700.271	28.271		83952	97680	122392
540.021	27.5087		83784	108328	86112
673.274	34.7899		82280	106816	80136
807.282	24.0174		81968	88744	95696
424.214	24.5547		81816	69752	116920
735.362	23.2665		81800	53216	151808
1220.56	23.3389		81296	75104	96344
1118.44	31.2164		80928	85352	69928
496.08	24.0013		80632	70888	90952
1285.59	19.7758		80536	69424	100672
201.13	30.1294		80496	114704	151744
784.416	21.7659		80344	58424	128968
1254.54	23.2873		79904	83040	89432
1065.49	24.8474		79848	79704	73560
1158.45	31.117		79816	74280	0
943.42	28.0226		78824	86776	78400
464.217	31.7527		78640	114032	47712
289.162	32.3358		78288	117400	124528
472.243	23.2613		77688	101840	88472
1274.5	23.4707		77680	82064	115256
1068.5	21.4003		77400	83376	0
928.418	25.6732		77264	88176	117280
345.138	26.1707		77216	103936	75672
760.367	23.0363		76912	77552	79112
900.418	28.4904		76880	137088	607424
307.151	29.3917		76856	94704	69904
461.216	24.0643		76704	72192	87640
632.268	28.0334		76296	84608	92912
454.796	22.4455		76280	81072	58832
584.237	29.2673		76264	144000	105056
198.122	29.9484		76064	77304	82200
951.42	29.6336		75984	76376	55776
529.567	20.1012		75272	86416	93872
308.212	38.3222		75144	199424	214848
833.357	24.7059		74856	64232	138048
841.475	24.607		74712	44856	103240
584.267	28.1783		74544	96592	114048
375.13	24.2435		74536	81920	72288
1064.48	26.0141		74432	66112	96776
715.407	31.2057		74352	59408	84624
472.27	17.5026		74296	106952	85608
1080.5	27.297		73776	93696	79912
463.217	25.5974		73560	77656	70120
459.4	47.343		73416	72496	113464
889.419	26.1025		73128	94408	115608
321.215	36.373		72992	99520	76816
481.862	15.8048		72960	68952	112136
894.276	21.1577		72480	89160	0
384.262	38.7471		72408	370240	339712
723.455	41.1828		72240	0	44016
538.409	18.5024		71720	54520	85448
501.223	19.7225		71616	89328	159616
257.1	28.673		71608	62264	58856
1257.54	26.6591		71072	56144	131520
800.377	26.8344		71040	75744	130944
1019.47	30.3052		70904	87536	130320
557.224	31.2212		70824	33176	41776
558.266	22.9449		70744	82424	79312
680.281	21.8602		70168	69168	66472
1464.6	23.8213		69784	53272	75800
903.415	22.6626		69752	72768	123032
383.274	43.707		69608	0	0
992.941	25.9506		69600	69952	75952
706.278	22.1181		69552	73120	172992
568.269	28.3915		69448	94312	111000
253.121	22.5708		69408	125072	67880
1064.49	27.1538		69272	80712	98816
861.484	24.8903		69224	66664	80552
221.135	34.2189		69176	214720	156224
825.412	25.3625		69152	63744	138816
661.248	22.7474		68320	61752	139264
331.157	32.777		68032	110664	78808
268.221	36.3624		67984	64680	65848
1124.5	23.2746		67632	0	92984
1043.43	28.3601		67480	86288	100776
956.365	27.599		67456	90264	96592
643.43	19.831		67424	63616	66168
335.216	28.1064		67392	106656	114888
198.119	18.0873		67352	72680	70104
327.163	22.8747		67256	79888	162176
392.6	18.7696		67224	36128	113928
526.245	39.911		67176	0	0
905.432	30.609		67040	68648	133888
1017.46	26.8861		67016	55080	79584
393.235	39.4957		66888	64080	87992
1394.56	23.5942		66880	84544	57688
980.343	29.2896		66848	67632	87976
317.1	16.933		66280	57072	71032
256.219	33.1634		66272	84632	82720
749.328	27.5019		66248	56176	131520
906.362	28.8177		66144	66712	75424
481.221	32.5794		66104	87016	72576
843.413	21.7468		65656	52272	105712
920.338	19.7654		65184	61176	108912
759.407	21.4138		65088	66264	118024
781.281	19.7286		65032	49712	81040
1097.5	24.0439		64984	55576	246528
724.406	22.7741		64752	62776	60208
452.777	16.6144		64672	49776	43280
862.488	21.8089		64536	52064	75752
936.439	25.8205		64464	38992	67528
313.224	35.4994		64328	75880	77688
1207.5	25.5738		64168	60616	69608
406.215	26.358		63880	79904	91592
661.278	27.267		63848	62872	84672
721.346	25.9135		63664	96016	32544
829.41	22.9738		63656	73384	0
821.409	22.2254		63640	49008	0
1027.48	26.2218		63560	57624	70632
513.064	19.6362		63312	76104	67600
613.354	19.4417		63192	52752	53584
959.422	23.2258		63080	81576	43136
679.439	41.1683		63064	0	39776
372.243	25.5206		63056	71368	79752
579.284	21.1515		62944	86704	63944
263.213	40.9792		62904	0	0
275.1	29.4236		62880	78288	224192
919.344	21.2418		62512	60768	129880
972.998	28.6124		62432	65888	64344
826.479	21.2466		62272	34960	66488
919.348	19.7975		62264	66840	133440
183.135	32.7264		62240	97712	78304
701.288	14.6065		62224	97808	74792
171.13	23.6288		62168	80696	106008
644.275	26.0312		62072	51672	102392
1174.5	27.5361		62064	55856	69336
198.142	27.3487		62024	119888	123664
742.278	25.1342		61992	55928	55776
715.28	26.3548		61904	74496	116624
397.277	45.5259		61704	0	40336
1013.41	27.7313		61656	75520	94064
493.274	18.158		61480	79112	0
811.28	22.93		61416	62800	0
406.227	26.846		61344	58536	88776
917.497	26.667		61304	54840	0
444.798	22.413		61296	85344	42048
958.469	30.3958		61256	66360	93160
777.43	21.5703		61136	59672	0
351.268	45.327		60952	0	0
422.341	22.7915		60760	47184	78856
306.218	14.5289		60680	134592	0
538.277	19.3112		60656	73416	31536
393.254	39.008		60568	51456	57928
337.225	42.2188		60360	0	0
440.22	26.6589		60192	76368	96832
524.227	28.9304		60136	103784	56376
828.415	22.7436		59888	31800	216128
728.275	22.4634		59664	72296	0
525.223	27.2255		59656	56840	80448
535.257	16.3253		59632	67880	63424
319.209	35.1883		59528	0	0
951.486	26.6341		59496	52936	58824
811.47	41.2015		59464	0	44704
1195.45	30.5522		59456	43912	56296
367.212	31.5558		59448	54800	58680
610.97	23.3162		59392	52536	77960
319.218	36.4809		59304	89472	76784
1067.4	20.5809		59160	54704	59824
503.258	27.6881		59008	75112	102448
274.216	37.5991		59000	0	0
643.282	22.567		59000	63680	0
406.216	25.8379		58936	71728	99424
607.274	22.2092		58888	59928	53608
294.1	16.0052		58816	50536	61088
905.416	24.3408		58800	57008	67760
303.224	35.3829		58712	53576	47320
817.412	23.3012		58504	69424	0
336.254	42.1618		58504	110136	112152
590.276	22.7519		58088	64648	62736
1013.54	21.6423		57952	75296	82640
335.15	21.5796		57904	78488	70768
477.228	26.7185		57856	75928	81824
439.267	43.751		57728	0	0
614.259	25.0255		57720	57352	61288
209.132	23.6617		57712	68432	86720
557.277	21.0046		57672	0	59080
449.212	23.9763		57632	59312	57808
712.353	24.5465		57520	50248	64904
260.173	16.7713		57480	51904	49120
308.221	39.1256		57472	47616	44104
712.344	26.974		57384	61608	70136
414.271	36.6906		57312	0	37152
816.41	31.5328		57304	65976	71144
477.231	24.6223		57288	48944	48144
161.117	15.3876		57280	0	40944
269.163	21.7634		57232	55120	67392
237.144	35.8544		57216	47992	67768
940.414	25.392		57016	50832	33120
993.422	24.0307		56952	55576	59752
1192.58	19.3374		56928	0	75320
664.283	25.3503		56888	58176	62408
581.41	18.2577		56880	53704	0
925.445	20.5093		56832	42584	85824
375.222	30.9199		56776	62464	97544
388.069	18.2273		56544	52728	0
756.276	25.1733		56376	60024	0
390.216	23.0671		56352	53224	74856
649.07	29.7395		56352	53848	87152
397.244	39.7249		56216	0	0
969.417	27.2458		56200	49568	91632
1071.4	31.9397		56160	229888	0
293.21	27.75		56104	197056	201792
1078.5	28.9048		56024	71328	90192
648.267	26.2602		55976	42360	48536
1299.59	21.1688		55952	68504	66832
791.349	23.0466		55904	70032	0
548.239	23.3683		55888	60296	56384
405.151	24.0288		55832	99336	118160
772.359	20.6195		55784	76216	56616
223.165	40.736		55752	0	0
951.419	28.2616		55752	90304	60432
597.277	25.1586		55720	66512	72152
336.238	41.4254		55688	110248	109528
571.245	28.6484		55648	106672	136832
293.213	29.0128		55576	167040	159424
1084.48	22.4856		55536	45992	63928
716.41	23.3261		55536	61832	86336
185.152	30.58		55488	76296	68064
952.416	24.049		55464	62976	74768
972.492	28.5806		55440	69840	81328
775.279	26.5431		55144	94792	167104
1024.39	26.8033		55032	50528	0
579.281	20.1342		54904	51360	62728
293.16	32.0482		54904	195840	127160
918.362	26.7064		54896	79920	285952
601.272	23.1732		54800	38600	76280
616.248	16.8131		54784	100272	0
520.239	19.8046		54768	65816	88608
684.336	19.8836		54664	43760	66688
689.361	23.8723		54656	54536	51400
196.121	5.82388		54624	80296	57088
1017.44	26.3756		54560	67984	69416
629.335	26.6818		54496	59416	123096
308.225	38.6417		54488	72408	57960
277.211	32.6203		54480	91304	78216
263.143	37.4907		54328	52832	67768
801.284	26.8086		54272	60304	43048
339.212	33.9688		54248	0	0
584.941	24.4287		54248	59264	213440
358.216	23.1758		54192	51640	146176
637.279	21.6116		54064	60000	60712
791.008	18.4563		54000	48616	57384
628.271	26.9194		53872	61368	71536
843.347	27.4579		53792	64632	68616
491.248	27.1827		53696	59768	84088
870.415	26.8307		53664	64352	68928
918.346	15.2311		53624	61504	38160
328.243	38.2278		53592	43192	62368
596.26	27.9526		53576	53632	67656
1203.1	26.5063		53248	48392	95768
818.455	26.0197		53216	86000	65504
349.175	27.3861		53120	64112	68008
192.162	30.6861		53096	67528	74336
933.416	27.3504		53056	85800	0
630.272	24.2425		53008	52712	78464
962.451	15.8598		52840	48368	80104
746.281	19.8594		52768	36632	0
673.234	31.0012		52768	43696	70944
455.277	45.6018		52736	0	0
328.224	32.9485		52608	38872	43232
498.219	28.7167		52560	81632	78352
365.249	38.8991		52552	99168	99424
215.117	18.0829		52464	46776	57256
1028.41	26.1851		52384	45288	49360
1465.57	23.8231		52344	50920	42336
792.469	24.0281		52240	46392	113712
786.276	25.3893		52016	53832	0
425.272	41.8318		52000	0	37672
183.121	20.8696		51936	0	0
196.131	31.5002		51920	0	0
920.414	20.0278		51904	77936	113296
500.248	26.8615		51896	59728	45088
593.012	21.5275		51800	45512	39816
651.279	45.659		51696	237568	319104
294.156	37.771		51648	168896	168768
522.226	32.0561		51592	71520	93696
918.419	17.6228		51584	39440	105200
650.282	23.9683		51528	35192	33920
777.279	18.3128		51496	45136	41680
852.279	26.0257		51320	84768	60312
365.26	43.6691		50984	0	0
272.151	22.0403		50936	101776	94816
559.967	17.2971		50920	42192	58200
606.276	23.4334		50784	41128	50736
189.122	30.7714		50784	75352	77248
532.956	24.8519		50584	61920	57360
201.146	31.101		50536	55528	62000
345.223	26.6533		50448	82488	77240
576.229	25.1261		50440	44776	40936
618.275	26.0266		50440	68944	78464
323.265	43.5152		50152	56504	67368
425.276	43.3555		49792	0	126096
807.348	25.617		49672	53920	51560
501.276	22.4099		49672	61432	55184
1174.59	31.4116		49632	57008	58984
257.1	40.3438		49560	76352	52448
731.345	19.9104		49512	58896	53472
1373.59	25.2786		49480	41296	123584
397.247	40.0653		49408	0	0
273.156	31.2645		49344	31128	50672
482	15.4024		49328	68032	56720
316.218	33.7226		49136	59568	76552
572.271	22.474		49088	67968	77336
862.009	24.8883		49048	49648	63336
1090.4	23.8757		49000	48600	50712
349.218	37.312		48992	36832	33728
405.218	32.3787		48968	64096	126784
919.287	21.8666		48600	46664	107384
705.248	32.8095		48528	51608	50784
777.284	17.8302		48432	50928	50544
468.258	25.986		48376	55272	53720
1446.59	31.5074		48368	55832	59328
866.411	24.2956		48248	50032	42200
871.429	23.6052		48216	44408	75536
329.264	24.3219		48184	49168	73592
785.417	13.7701		47968	37984	101856
633.288	14.252		47960	47400	53336
379.255	35.8717		47936	49888	59184
604.266	24.2613		47712	50544	96464
1011.42	25.9281		47672	45024	111176
415.262	35.6726		47664	91608	88992
338.17	29.034		47640	160960	105736
716.351	28.3299		47440	57016	66192
775.349	26.821		47400	71560	110304
820.411	29.197		47312	80320	71984
261.1	28.0585		47168	0	51024
1075.5	18.5391		47168	43096	66496
927.417	26.0522		47144	39488	59776
223.133	32.2545		47136	72936	93824
275.206	31.4445		46904	98104	93808
191.129	35.5405		46888	89256	204608
351.215	24.8488		46840	44304	71320
536.256	31.389		46840	97440	0
312.218	16.0258		46504	49512	84048
981.418	29.3402		46424	40784	52448
602.405	22.5787		46416	40536	75024
608.263	22.8334		46408	43640	60560
209.131	24.4885		46400	55240	67072
806.265	22.6725		46288	50304	60896
711.408	20.437		46224	48144	59152
846.426	19.6476		46192	41728	53144
390.214	22.7149		46032	0	49264
705.284	33.3039		45792	58840	51320
191.125	33.4779		45768	96104	88536
261.214	39.7063		45760	44368	49800
1026.49	26.4848		45720	37472	54152
602.409	22.2419		45712	38808	62384
650.407	21.1973		45656	35584	52832
153.125	13.5852		45568	0	54800
690.279	26.9103		45528	76728	59904
265.175	40.2375		45304	41208	45664
261.153	39.51		45296	55312	58240
616.343	30.1271		45256	50024	67680
929.422	25.6344		45232	43864	64304
758.411	25.5407		45224	50520	62872
511.28	43.3669		45128	0	252160
586.267	26.7954		45120	63960	68672
538.226	32.1481		45024	63600	47416
648.406	18.6278		44784	33448	52792
682.281	30.7542		44552	57784	81072
1286.51	30.6335		44496	33912	53976
367.212	31.2317		44344	42024	43304
337.227	39.329		44312	0	0
855.489	41.211		44096	0	50056
267.207	43.2326		44080	38392	81776
279.204	31.4534		43992	0	0
633.277	17.749		43976	0	74584
463.213	30.0856		43792	38456	50176
358.243	23.705		43776	0	50280
892.42	24.7344		43728	56592	0
859.281	24.9131		43704	0	66024
296.218	34.024		43600	0	0
907.417	28.8238		43528	52960	65136
619.274	27.6588		43504	61664	0
872.42	16.9728		43456	83288	0
588.062	27.5592		43368	52608	56296
542.265	21.154		43336	46168	82272
310.219	31.431		43248	120672	140928
711.288	42.7972		43168	42472	63560
277.21	33.1434		43064	114248	100488
307.247	43.7644		43008	0	0
552.269	21.7166		42776	48504	117080
616.267	26.5664		42776	59552	72032
699.419	17.2713		42720	34272	56256
657.277	18.839		42680	43008	72912
372.261	43.0265		42632	0	0
709.275	32.864		42576	51344	45648
905.415	18.7661		42552	80408	0
519.265	29.3379		42536	47752	62536
809.408	24.102		42528	37264	58672
684.408	27.597		42480	60384	116360
351.215	34.4717		42304	57024	56728
361.269	38.6735		42264	0	333696
772.413	21.0554		42232	43512	51888
1244.55	25.9127		42200	78776	52672
621.407	18.5256		42056	39296	57312
627.272	35.2739		42048	56584	59264
964.503	29.1414		41992	58048	100840
307.217	14.8889		41952	100376	137216
291.215	43.8835		41768	36176	67336
331.226	38.082		41664	0	37696
602.273	29.0734		41632	64144	82456
572.27	25.8504		41624	56632	54656
620.278	21.1814		41584	59848	0
692.28	19.7751		41552	61144	0
710.277	21.8506		41488	33784	54920
490.175	29.348		41464	50480	53104
920.422	20.4329		41440	48416	87056
351.271	16.3264		41336	33760	60664
288.217	32.4048		41304	48960	73680
407.218	10.5528		41272	0	77440
331.208	32.2953		41096	48632	66880
649.413	18.6692		40984	0	56672
675.27	35.7576		40960	65968	62464
686.277	27.8727		40760	54744	68272
858.413	16.9197		40680	52328	64240
1192.6	27.3176		40600	52192	53936
325.21	26.4421		40568	55576	0
506.224	17.2203		40504	66656	0
1065.5	27.6727		40312	37512	101488
643.25	35.0713		40288	55872	90448
1099.5	25.808		40120	40448	54664
666.278	28.066		40104	37568	56696
632.27	25.7697		40048	57008	69760
324.212	25.1317		40032	78000	50536
217.123	28.9125		39960	59112	101784
372.221	25.9852		39936	46728	55312
533.246	21.3067		39904	68040	85512
543.269	25.7329		39864	54440	58304
863.418	18.573		39848	32032	57728
407.246	43.6909		39696	0	0
735.41	28.1968		39688	54760	129664
244.14	34.1567		39624	0	0
256.157	20.6629		39600	0	0
265.18	42.0345		39592	0	34608
815.411	27.0111		39584	48696	66040
604.271	25.5787		39448	55384	55880
1034.4	27.2956		39408	37680	66808
399.233	37.0049		39400	0	0
724.091	31.5136		39336	41416	53064
786.41	29.4833		39320	52888	55568
474.224	28.2943		39288	45512	66648
219.12	33.2672		39264	59672	57096
329.168	32.7225		39152	40360	30840
647.271	19.1122		39144	53888	39576
321.212	31.8521		39016	57800	43840
885.419	22.3675		38992	54624	203520
760.404	21.2458		38968	0	66384
183.123	28.6189		38896	57112	45648
730.41	22.2014		38784	37232	53528
572.273	22.2354		38720	57224	46024
1273.5	31.1181		38680	58152	0
1401.68	24.804		38664	40936	117712
310.218	32.0588		38592	166016	98408
542.259	28.0568		38576	47840	56624
942.425	27.1789		38552	59088	40344
1194.49	24.1972		38520	35176	66480
1132.5	30.6784		38496	0	143424
349.228	34.7801		38480	51664	49912
508.231	27.5601		38480	63336	50912
430.271	37.4619		38352	48168	94528
872.42	18.4784		38344	0	71352
649.279	24.0171		38232	49536	63312
748.274	16.6079		38224	0	106984
917.416	23.8606		38064	37112	191424
602.27	28.5879		38064	49304	58072
368.249	34.7382		37952	61136	70952
845.484	22.7832		37824	0	51056
267.21	34.129		37808	77400	59216
321.213	35.2973		37776	0	0
182.123	27.3411		37760	86672	61184
707.282	22.0121		37728	0	66920
759.417	22.5551		37680	33296	65896
616.275	22.605		37592	53696	0
885.417	23.7608		37536	55648	188288
472.283	45.5731		37520	0	0
645.271	34.2483		37480	45728	55720
888.412	25.3032		37456	56064	73776
647.259	23.7002		37440	57032	63904
427.275	43.1389		37424	0	0
378.22	19.8608		37384	51968	0
798.407	31.3714		37312	41040	98112
474.788	16.609		37280	33600	52992
351.238	36.2197		37256	46360	45552
863.415	29.1091		37160	64960	97784
259.1	20.7814		37048	0	0
601.266	25.1606		37032	0	55208
702.426	25.6902		36960	35048	0
632.275	28.3528		36960	54560	65088
792.278	22.7294		36944	42600	81400
251.142	36.7086		36920	121696	110360
400.246	33.4261		36896	30640	32872
273.209	33.6212		36824	35688	34688
495.226	34.1207		36776	43224	166912
597.027	27.0955		36752	52744	43264
659.408	19.6224		36736	52264	54240
429.268	22.6529		36608	35728	64024
395.241	41.7592		36576	0	0
213.152	36.108		36552	34888	0
540.257	26.4742		36392	47912	0
301.165	34.6984		36376	0	0
196.128	6.56417		36288	38384	64504
729.412	19.9785		36232	51224	0
505.259	28.3102		36192	44816	50600
717.282	28.3633		36072	54408	54784
555.267	22.3561		35832	56472	0
518.21	16.3827		35784	42568	51536
758.405	22.5936		35768	40368	65624
366.153	23.6431		35672	63384	91584
702.406	27.6444		35624	55728	45752
568.259	28.0038		35616	34176	82456
197.125	21.439		35560	31184	30384
905.086	19.6396		35448	0	64072
347.145	27.0559		35368	31656	31568
562.278	18.4652		35272	0	82992
257.157	39.9253		35272	61744	205568
353.221	32.7484		35232	33288	45984
941.48	19.798		35216	30840	51224
1170.5	24.4556		35208	0	127328
623.282	13.7202		35000	30184	98136
402.238	34.6813		34984	35456	52744
277.161	37.4963		34984	83696	118032
820.284	25.7748		34912	0	92288
377.252	37.1705		34904	132800	127232
345.222	38.3821		34864	0	0
435.791	21.0259		34808	32456	57024
451.787	22.6594		34752	48872	79744
413.272	42.1967		34728	0	0
650.283	30.4844		34728	45144	49928
440.216	27.173		34640	43304	58616
349.222	35.3657		34600	55128	68928
599.276	29.0373		34592	66832	50008
575.411	21.7397		34560	0	58568
991.081	28.7966		34536	0	86408
658.345	27.1354		34408	76696	56096
556.251	27.6377		34384	57344	0
422.1	30.6334		34352	0	76584
744.407	27.4999		34336	43192	86200
257.214	37.4073		34272	79120	44544
263.1	14.4548		34192	40776	127360
293.227	40.0325		34152	0	0
202.164	27.336		34152	64600	49112
919.284	20.4538		34112	32736	70800
457.27	25.7667		33976	44480	57416
522.227	25.1714		33968	33712	51016
918.355	27.094		33944	50248	210304
582.253	29.1737		33920	88400	56320
197.122	26.3065		33888	0	0
760.286	20.8789		33880	47568	64016
357.218	24.1215		33832	62072	0
939.488	26.0945		33816	32792	64280
1078.49	24.4137		33768	0	56448
676.274	32.1151		33736	40944	51208
311.227	44.6694		33712	0	0
484.225	27.2819		33696	37600	59960
776.483	20.7629		33680	0	61032
649.233	26.4058		33552	34504	113120
189.13	32.0891		33392	98312	65664
321.22	40.4051		33360	0	0
709.276	25.3424		33344	38504	46752
600.26	24.1025		33344	45712	71904
443.268	24.0819		33336	44544	58712
301.215	39.4375		33328	0	0
383.268	42.8868		33320	0	0
402.1	7.35782		33320	52920	0
459.782	16.172		33272	43184	123392
1134.4	27.1036		33232	0	63952
401.267	40.6297		33224	0	0
714.282	20.5604		33216	38056	0
673.267	28.8636		33176	50536	59128
604.267	23.0684		33120	55312	0
622.258	27.1529		33032	53608	0
759.281	23.2392		33000	0	55424
443.233	27.224		33000	39256	52096
199.124	27.3615		32984	0	32808
889.281	18.6113		32760	52896	43864
711.288	43.0105		32696	73088	111960
691.278	33.8251		32576	44264	65104
384.256	39.4348		32560	0	0
791.282	20.6485		32560	0	53528
514.238	24.8757		32560	39872	54344
307.217	25.1579		32504	67160	49592
645.28	25.7062		32472	45016	53248
720.411	19.7174		32416	0	50144
366.27	34.1238		32408	37416	96368
275.1	26.3097		32400	50512	38432
632.279	18.8797		32376	36328	68344
349.221	34.1276		32336	39872	73384
409.244	38.9968		32296	0	0
670.276	22.8448		32296	30608	54016
181.115	28.0134		32248	62744	67520
298.227	46.416		32200	0	34704
349.226	38.9745		32192	0	0
298.219	43.6414		32104	0	0
551.536	45.6999		32088	30912	33264
321.226	41.0785		32064	72232	50200
729.41	32.1247		31976	48008	54968
485.245	28.7481		31912	39304	41784
493.215	26.3461		31904	36464	51264
469.282	41.9186		31896	0	0
384.26	37.7295		31848	38728	55352
903.283	19.6727		31840	39640	102376
855.419	22.2949		31824	34816	84784
941.346	31.7369		31656	74776	0
414.25	37.9119		31520	0	0
1194.4	29.9096		31488	30272	56264
306.22	35.7412		31480	45504	53968
716.284	23.7276		31376	52064	0
385.264	18.7409		31336	0	50056
306.216	31.0375		31272	121032	205248
770.284	24.9015		31240	0	54896
363.213	33.3118		31200	45192	52480
852.416	27.5628		31168	56432	0
210.125	8.85852		31088	34504	66480
401.26	36.6592		31064	34384	34808
393.276	13.7752		31016	35192	113968
331.21	34.1005		31008	0	31024
495.1	22.0549		30976	0	0
330.219	34.39		30968	0	0
349.233	41.3154		30952	0	30992
273.215	33.9377		30952	46624	0
265.211	34.4778		30944	0	0
482.155	29.1586		30888	58928	79776
658.277	23.3242		30880	0	103744
955.421	31.7363		30864	117848	0
397.273	43.5571		30752	0	0
692.275	32.9313		30728	62312	50656
293.219	40.5971		30704	0	34976
365.225	36.0637		30688	0	0
263.214	41.1638		30688	33616	38528
379.224	37.3201		30656	0	0
386.235	39.703		30632	45160	60128
745.416	15.7335		30600	0	50224
603.019	19.9931		30600	0	79112
191.136	32.2539		30576	53952	72288
375.223	35.5437		30384	0	37568
383.258	43.2653		30376	0	0
1067.4	18.9069		30368	0	64792
271.1	13.7302		30344	32328	75344
365.244	42.1918		30312	0	0
386.265	41.6739		30272	0	0
197.127	25.492		30272	34168	0
760.345	24.0736		30224	34696	0
421.16	30.2554		30128	0	45880
396.26	40.1814		30120	0	0
967.417	23.1026		30072	0	187520
771.333	25.2464		0	0	30128
323.216	36.9921		0	0	30160
333.221	37.7283		0	0	30232
349.225	43.4722		0	0	30312
528.336	38.4467		0	0	30352
287.169	37.4544		0	0	30368
328.269	37.7149		0	0	30648
161.143	25.5233		0	0	30784
333.228	38.4818		0	0	30856
319.214	35.8123		0	0	31168
648.278	23.9094		0	0	31344
239.131	25.9794		0	0	31392
350.219	34.2619		0	0	31400
166.051	18.128		0	0	31408
636.275	29.2722		0	0	31736
396.258	39.7906		0	0	31768
396.235	38.0777		0	0	32128
679.275	27.7119		0	0	32160
608.272	22.1748		0	0	32248
347.222	33.4401		0	0	32992
583.233	29.227		0	0	33200
319.213	33.8991		0	0	33400
333.216	35.3077		0	0	35280
591.277	37.6899		0	0	35584
345.233	37.3224		0	0	35736
295.225	45.3213		0	0	35744
319.209	33.0392		0	0	36240
652.269	25.1105		0	0	36928
409.222	31.3903		0	0	37840
425.213	24.6756		0	0	38712
650.27	26.2156		0	0	39704
537.23	27.6743		0	0	40336
232.162	30.2157		0	0	41784
275.21	34.7268		0	0	42352
410.266	34.1942		0	0	43832
677.268	33.5592		0	0	44200
695.264	28.861		0	0	44568
468.218	22.9651		0	0	50048
552.258	24.2417		0	0	50056
936.277	15.8825		0	0	50384
1172.5	30.2127		0	0	50784
978.485	21.6932		0	0	51008
267.21	43.4203		0	0	51104
317.153	17.7455		0	0	51128
497.235	35.3301		0	0	51144
374.794	16.5809		0	0	51528
635.268	18.0718		0	0	51528
655.415	45.7758		0	0	51616
769.283	42.4483		0	0	51616
902.429	17.9469		0	0	51648
488.9	16.6178		0	0	51840
496.262	34.1372		0	0	51880
615.408	18.3538		0	0	51896
621.276	17.8586		0	0	52016
919.418	15.1994		0	0	52720
570.022	23.9458		0	0	52864
664.274	26.9636		0	0	53104
693.274	22.2517		0	0	53288
986.485	27.1461		0	0	53336
951.282	19.3762		0	0	53416
749.285	24.953		0	0	53440
1038.4	24.3803		0	0	53520
514.403	45.904		0	0	53584
1480.65	28.4415		0	0	53656
1125.49	28.5799		0	0	53792
459.223	25.0479		0	0	53904
935.415	21.8797		0	0	54080
453.345	45.4361		0	0	54112
622.154	23.0067		0	0	54264
180.129	12.0594		0	0	54328
903.421	21.7864		0	0	54712
900.427	24.3392		0	0	54784
459.279	17.6011		0	0	56280
770.281	23.7421		0	0	56304
519.226	24.6601		0	0	56544
536.264	20.689		0	0	56712
801.417	15.3033		0	0	56736
322.217	34.0513		0	0	57432
579.262	28.7971		0	0	57744
1269.49	24.7369		0	0	57800
991.42	26.6972		0	0	58016
934.282	24.3743		0	0	59088
764.286	23.0418		0	0	59152
774.281	24.0233		0	0	59888
627.477	48.4065		0	0	60704
919.417	15.8082		0	0	61712
623.284	14.612		0	0	61840
458.284	44.0316		0	0	62008
261.14	16.7514		0	0	62296
891.419	25.7401		0	0	62376
450.279	41.1252		0	0	62376
950.364	24.4958		0	0	62456
598.27	27.8462		0	0	62696
881.412	24.2244		0	0	63120
509.1	32.8704		0	0	63864
1367.55	27.6069		0	0	64184
324.221	33.9892		0	0	65040
866.414	24.77		0	0	65392
746.404	26.7767		0	0	65824
979.498	27.5506		0	0	66760
704.484	46.9758		0	0	66944
468.789	15.2586		0	0	67040
623.271	23.6739		0	0	67088
514.407	48.1009		0	0	67616
714.411	23.7024		0	0	68000
918.354	22.9448		0	0	68616
321.214	31.2759		0	0	68648
455.262	46.0128		0	0	68656
936.418	15.2807		0	0	68672
529.282	43.9182		0	0	68696
549.275	23.9899		0	0	68968
733.282	25.6326		0	0	69560
830.411	28.714		0	0	69648
792.012	23.1573		0	0	69960
565.263	32.0152		0	0	70344
467.9	12.6441		0	0	72136
919.285	16.2222		0	0	72144
258.215	40.6677		0	0	72600
741.09	28.4155		0	0	72712
775.273	22.8858		0	0	72720
484.244	23.1307		0	0	72968
495.431	44.6909		0	0	73536
933.415	26.1822		0	0	74336
1091.42	29.7821		0	0	76224
572.405	44.6286		0	0	77504
552.237	33.8234		0	0	78248
918.415	16.2004		0	0	80760
935.419	23.2377		0	0	81472
588.415	43.3516		0	0	82136
722.28	17.6271		0	0	82504
547.232	36.9263		0	0	83016
461.796	22.4493		0	0	84208
632.494	52.1544		0	0	84408
729.413	24.1607		0	0	84416
598.418	45.4727		0	0	85304
312.22	13.7432		0	0	87656
935.415	21.4243		0	0	88504
440.267	43.034		0	0	90672
934.281	23.8048		0	0	92024
513.273	44.6071		0	0	93032
428.353	46.2021		0	0	97760
654.418	45.7697		0	0	99032
995.319	29.043		0	0	113040
413.269	44.9429		0	0	128480
742.412	22.3126		0	0	129976
900.418	25.1334		0	0	136128
932.418	26.2413		0	0	140288
1296.49	26.3893		0	0	152064
454.276	45.9986		0	0	192448
423.28	48.0937		0	0	347200
639.284	45.0694		0	0	367360
452.212	25.1662		0	30000	53640
364.257	41.9973		0	30104	0
659.266	23.3665		0	30152	83552
935.416	22.8829		0	30192	119624
487.258	24.3822		0	30216	32632
564.278	22.0326		0	30264	65208
285.1	25.7747		0	30352	0
519.26	29.6943		0	30408	32440
407.257	36.7624		0	30568	52600
333.226	36.1791		0	30664	0
245.137	31.0142		0	30896	0
433.235	40.2583		0	31016	0
903.282	21.333		0	31024	81304
650.274	26.5449		0	31224	62704
594.273	23.4431		0	31248	51872
443.27	23.6742		0	31296	59720
350.221	32.1215		0	31360	31016
241.127	19.9191		0	31592	0
255.141	40.2364		0	31800	0
169.141	31.1103		0	31800	42728
741.279	27.6289		0	31992	84752
339.215	28.8531		0	32152	31040
391.22	24.2054		0	32376	53032
570.226	29.2878		0	32576	35288
392.221	24.7893		0	32720	50576
641.242	34.0523		0	32824	0
777.283	30.0984		0	33008	0
505.225	27.7102		0	33152	36872
943.283	39.3737		0	33200	90024
552.267	29.1772		0	33392	0
361.223	32.0298		0	33536	0
405.213	29.7454		0	33712	50040
181.122	28.855		0	33984	35304
442.24	29.0089		0	34064	0
482.223	32.5748		0	34216	32632
319.211	34.1901		0	34344	35760
310.222	30.8154		0	35088	55120
921.427	19.9833		0	35304	54304
393.21	30.9009		0	35464	0
338.1	26.5176		0	35512	0
482.234	26.3251		0	35624	0
540.244	33.006		0	35696	60000
321.178	33.0365		0	35912	51392
860.418	27.3461		0	36064	76104
723.281	33.8106		0	36952	57432
295.1	15.8766		0	37696	0
917.417	25.0657		0	38120	178944
769.286	42.7256		0	38144	111736
537.27	28.3255		0	38408	51176
333.231	38.8526		0	38552	35104
351.217	33.2438		0	38616	35832
827.278	41.8984		0	38952	110352
333.139	24.5428		0	39888	38368
337.211	27.7123		0	39896	0
178.168	25.5115		0	40288	77640
347.225	37.7212		0	41208	0
759.284	25.4855		0	41488	0
185.117	19.0825		0	41768	81504
701.278	16.4504		0	41984	83024
412.271	42.3862		0	42136	0
259.215	32.9254		0	43280	0
271.208	34.24		0	43392	61424
770.41	25.1731		0	45200	52736
148.124	9.31409		0	45680	63960
590.263	29.2227		0	45800	51368
617.26	32.3204		0	46296	39864
256.153	21.9797		0	46384	31656
815.408	29.1461		0	46416	80008
333.138	25.7443		0	46568	52688
263.145	36.9273		0	46688	50504
472.4	48.1204		0	46776	50512
263.212	40.5439		0	47792	52856
735.279	26.1632		0	48680	72600
726.271	30.2123		0	48896	63904
661.251	23.6413		0	49432	85256
634.274	29.0961		0	49560	53920
179.13	26.33		0	49840	51648
572.259	26.7915		0	50112	33008
694.275	32.2049		0	50120	0
612.265	30.0538		0	50480	40440
295.213	30.9926		0	50584	0
337.22	28.2088		0	50776	43024
778.475	34.2916		0	50792	0
1053.4	27.7857		0	51064	61296
403.219	28.7138		0	51120	0
313.1	19.1922		0	51320	0
363.229	34.5114		0	51336	0
412.237	40.7366		0	51520	0
266.078	22.7427		0	51672	44328
386.27	39.063		0	51712	43728
647.238	22.4678		0	52224	0
413.211	29.1343		0	52296	57856
324.21	27.2616		0	52888	48480
888.28	13.1866		0	53128	0
433.16	29.1373		0	53400	37216
349.212	22.1489		0	53904	0
497.267	33.6315		0	54080	0
540.229	27.9741		0	54904	39400
202.135	28.9321		0	55184	0
670.276	26.0225		0	55312	0
443.23	36.2781		0	55448	0
443.258	36.5159		0	55448	0
771.285	20.7481		0	56856	61832
280.213	35.0463		0	57056	53304
390.1	30.0466		0	57176	37688
293.158	22.4161		0	57560	82400
725.02	22.8542		0	58288	30040
277.218	40.5016		0	59008	110704
309.137	18.3115		0	59112	102104
347.226	44.1853		0	59784	0
365.212	25.2367		0	59792	39752
308.223	32.5754		0	61472	44896
673.268	27.7159		0	61712	57216
549.248	49.239		0	62064	94880
539.165	28.873		0	63088	103000
466.216	29.1586		0	63224	31304
401.241	32.5636		0	64056	71056
607.28	46.9752		0	64960	61336
261.217	38.6082		0	65104	48440
292.213	32.5242		0	66192	61752
200.168	25.6365		0	66488	45320
444.79	18.1767		0	68120	52696
308.215	28.532		0	68144	71432
363.212	34.0911		0	71160	66456
363.232	37.2283		0	72496	49184
232.143	22.1552		0	75192	57256
383.217	33.1694		0	76024	56232
734.406	34.1895		0	76520	0
306.208	29.3356		0	80200	105760
511.278	42.2643		0	81160	0
453.258	33.4891		0	81480	34552
363.215	35.0737		0	81968	82856
398.261	38.5728		0	83064	62480
398.13	23.931		0	83544	90432
409.239	33.3365		0	89256	62000
275.156	33.6893		0	90848	110824
343.215	25.5625		0	92904	110016
209.131	30.3183		0	97656	97376
277.214	32.9665		0	102296	0
135.121	29.1548		0	103320	75256
466.211	24.6765		0	108008	85536
364.255	24.815		0	111048	59944
690.408	34.1373		0	115720	32496
306.216	27.8558		0	118744	184512
598.233	29.084		0	119400	106912
571.272	22.219		0	123352	82000
901.353	37.9207		0	130320	47312
365.213	33.1669		0	142016	80648
377.243	38.4599		0	146752	37560
275.157	34.3738		0	147072	176448
495.142	22.4146		0	147776	0
929.283	33.9193		0	154112	47872
320.256	27.2533		0	163072	0
377.235	36.6109		0	175808	175808
310.217	31.7137		0	177344	131264
319.247	36.9437		0	182784	169536
646.406	34.0349		0	197120	46992
293.154	31.7878		0	215936	145920
602.34	33.9265		0	254848	75552
558.341	33.7923		0	333504	112112
514.322	33.6796		0	396288	177856
470.267	33.5072		0	425728	229760
426.259	33.3373		0	443520	290304
